# Supplementary material for: N-(4-Chloro­phen­yl)-2-hy­droxy­benzamide
Source: Acta Crystallogr Sect E Struct Rep Online. 2010 Oct 23;66(Pt 11):o2922. doi: 10.1107/S1600536810042030 (PMC3009058; doi:10.1107/S1600536810042030)
Supplement: Supplementary file 1 [file e-66-o2922-sup1.cif]

##############################################################################
###                                                                        ###
###        Electronic paper (Acta Crystallographica Section E)             ###
###                                                                        ###
##############################################################################
#                                                                            #
# This CIF contains the data in a paper accepted for publication in Acta     #
# Crystallographica Section E. It conforms to the requirements of Notes      #
# for Authors for Section E, and has been peer reviewed under the auspices   #
# of the IUCr Commission on Journals.                                        #
#                                                                            #
# Full details of the Crystallographic Information File format               #
# are given in the paper "The Crystallographic Information File (CIF):       #
# a New Standard Archive File for Crystallography" by S. R. Hall, F. H.      #
# Allen and I. D. Brown [Acta Cryst. (1991), A47, 655-685].                  #
#                                                                            #
# The current version of the core CIF dictionary is obtainable from          #
# ftp://ftp.iucr.org/pub/cif_core.dic. The current version number is 2.4.    #
#                                                                            #
# Software is freely available for graphical display of the structure(s) in  #
# this CIF.  For information consult the CIF home page http://www.iucr.org/  #
# cif/home.html                                                              #
#                                                                            #
# This file may be used for bona fide research purposes within the           #
# scientific community so long as proper attribution is given to the journal # 
# article from which it was obtained.                                        #
#                                                                            #
##############################################################################
                                             
data_global
_audit_creation_method     ?
_journal_date_recd_electronic     2010-10-16
_journal_date_accepted     2010-10-17
_journal_name_full     'Acta Crystallographica, Section E'
_journal_year     2010
_journal_volume     66
_journal_issue     11
_journal_page_first     o2922
_journal_page_last     o2922
_journal_paper_category     QO
_journal_coeditor_code     HB5690
_publ_contact_author
;
Muhammad Nawaz Tahir
University of Sargodha
Department of Physics
Sargodha
Pakistan
;
_publ_contact_author_email     'dmntahir_uos@yahoo.com'
_publ_contact_author_fax     '0092 48 32 22 121'
_publ_contact_author_phone     '0092 48 92 30 914'
_publ_section_title
;
<i>N</i>-(4-Chlorophenyl)-2-hydroxybenzamide
;
loop_
    _publ_author_name
    _publ_author_address
    'Raza, Abdul Rauf'
;
Department of Chemistry
University of Sargodha
Sargodha
Pakistan
;
    'Bushra Nisar'
;
Department of Chemistry
University of Sargodha
Sargodha
Pakistan
;
    'Tahir, M. Nawaz'
;
Department of Physics
University of Sargodha
Sargodha
Pakistan
;
    'Sumaira Shamshad'
;
Department of Chemistry
University of Sargodha
Sargodha
Pakistan
;
data_I
_audit_creation_method     SHELXL-97
_chemical_name_systematic
;
<i>N</i>-(4-Chlorophenyl)-2-hydroxybenzamide
;
_chemical_name_common     ?
_chemical_formula_moiety     'C13 H10 Cl N O2'
_chemical_formula_sum     'C13 H10 Cl N O2'
_chemical_formula_iupac     'C13 H10 Cl N O2'
_chemical_formula_weight     247.67
_symmetry_cell_setting     orthorhombic
_symmetry_space_group_name_H-M     'P b c a'
_symmetry_space_group_name_Hall     '-P 2ac 2ab'
loop_
    _symmetry_equiv_pos_site_id
    _symmetry_equiv_pos_as_xyz
    1 x,y,z
    2 1/2-x,-y,1/2+z
    3 1/2+x,1/2-y,-z
    4 -x,1/2+y,1/2-z
    5 -x,-y,-z
    6 1/2+x,y,1/2-z
    7 1/2-x,1/2+y,z
    8 x,1/2-y,1/2+z
_cell_length_a     7.6832(3)
_cell_length_b     11.0225(3)
_cell_length_c     27.1427(11)
_cell_angle_alpha     90
_cell_angle_beta     90
_cell_angle_gamma     90
_cell_volume     2298.66(14)
_cell_formula_units_Z     8
_cell_measurement_reflns_used     1561
_cell_measurement_theta_min     3.00
_cell_measurement_theta_max     25.25
_cell_measurement_temperature     296(2)
_exptl_crystal_description     needle
_exptl_crystal_colour     colorless
_exptl_crystal_size_max     0.28
_exptl_crystal_size_mid     0.16
_exptl_crystal_size_min     0.14
_exptl_crystal_density_diffrn     1.431
_exptl_crystal_density_meas     ?
_exptl_crystal_density_method     'not measured'
_exptl_crystal_F_000     1024
_exptl_absorpt_coefficient_mu     0.320
_exptl_absorpt_correction_type     multi-scan
_exptl_absorpt_process_details     '(SADABS; Bruker, 2009)'
_exptl_absorpt_correction_T_min     0.942
_exptl_absorpt_correction_T_max     0.955
_exptl_special_details
;
;
_diffrn_ambient_temperature     296(2)
_diffrn_radiation_type     MoK\a
_diffrn_radiation_wavelength     0.71073
_diffrn_radiation_source     'fine-focus sealed tube'
_diffrn_radiation_monochromator     graphite
_diffrn_measurement_device_type     'Bruker Kappa APEXII CCD'
_diffrn_measurement_method     \w
_diffrn_detector_area_resol_mean     7.5
_diffrn_reflns_number     9244
_diffrn_reflns_av_R_equivalents     0.0272
_diffrn_reflns_av_sigmaI/netI     0.0262
_diffrn_reflns_theta_min     3.00
_diffrn_reflns_theta_max     25.25
_diffrn_reflns_theta_full     25.25
_diffrn_measured_fraction_theta_max     0.994
_diffrn_measured_fraction_theta_full     0.994
_diffrn_reflns_limit_h_min     -9
_diffrn_reflns_limit_h_max     6
_diffrn_reflns_limit_k_min     -13
_diffrn_reflns_limit_k_max     11
_diffrn_reflns_limit_l_min     -24
_diffrn_reflns_limit_l_max     32
_diffrn_standards_number     0
_diffrn_standards_interval_count     ?
_diffrn_standards_interval_time     ?
_diffrn_standards_decay_%     ?
_refine_special_details
;
Refinement of <i>F</i>^2^ against ALL reflections. The weighted <i>R</i>-factor
<i>wR</i> and goodness of fit <i>S</i> are based on <i>F</i>^2^, conventional
<i>R</i>-factors <i>R</i> are based on <i>F</i>, with <i>F</i> set to zero for
negative <i>F</i>^2^. The threshold expression of <i>F</i>^2^ >
\s(<i>F</i>^2^) is used only for calculating <i>R</i>-factors(gt) <i>etc</i>.
and is not relevant to the choice of reflections for refinement.
<i>R</i>-factors based on <i>F</i>^2^ are statistically about twice as large
as those based on <i>F</i>, and <i>R</i>- factors based on ALL data will be
even larger.
;
_reflns_number_total     2064
_reflns_number_gt     1561
_reflns_threshold_expression     I>2\s(I)
_refine_ls_structure_factor_coef     Fsqd
_refine_ls_matrix_type     full
_refine_ls_R_factor_all     0.0553
_refine_ls_R_factor_gt     0.0366
_refine_ls_wR_factor_gt     0.0880
_refine_ls_wR_factor_ref     0.0996
_refine_ls_goodness_of_fit_ref     1.030
_refine_ls_restrained_S_all     1.030
_refine_ls_number_reflns     2064
_refine_ls_number_parameters     160
_refine_ls_number_restraints     0
_refine_ls_hydrogen_treatment     mixed
_refine_ls_weighting_scheme     calc
_refine_ls_weighting_details
         'calc w=1/[\s^2^(Fo^2^)+(0.0469P)^2^+0.5400P] where P=(Fo^2^+2Fc^2^)/3'
_atom_sites_solution_hydrogens     geom
_atom_sites_solution_primary     direct
_atom_sites_solution_secondary     difmap
_refine_ls_shift/su_max     0.000
_refine_ls_shift/su_mean     0.000
_refine_diff_density_max     0.176
_refine_diff_density_min     -0.218
loop_
    _atom_type_symbol
    _atom_type_description
    _atom_type_scat_dispersion_real
    _atom_type_scat_dispersion_imag
    _atom_type_scat_source
    'C' 'C' 0.0033 0.0016
                         'International Tables Vol C Tables 4.2.6.8 and 6.1.1.4'
    'H' 'H' 0.0000 0.0000
                         'International Tables Vol C Tables 4.2.6.8 and 6.1.1.4'
    'N' 'N' 0.0061 0.0033
                         'International Tables Vol C Tables 4.2.6.8 and 6.1.1.4'
    'O' 'O' 0.0106 0.0060
                         'International Tables Vol C Tables 4.2.6.8 and 6.1.1.4'
    'Cl' 'Cl' 0.1484 0.1585
                         'International Tables Vol C Tables 4.2.6.8 and 6.1.1.4'
_computing_data_collection     'APEX2 (Bruker, 2009)'
_computing_cell_refinement     'SAINT (Bruker, 2009)'
_computing_data_reduction     'SAINT (Bruker, 2009)'
_computing_structure_solution     'SHELXS97 (Sheldrick, 2008)'
_computing_structure_refinement     'SHELXL97 (Sheldrick, 2008)'
_computing_molecular_graphics
                              'ORTEP-3 (Farrugia, 1997) and PLATON (Spek, 2009)'
_computing_publication_material
;
WinGX (Farrugia, 1999) and PLATON (Spek, 2009)
;
loop_
    _atom_site_type_symbol
    _atom_site_label
    _atom_site_fract_x
    _atom_site_fract_y
    _atom_site_fract_z
    _atom_site_U_iso_or_equiv
    _atom_site_thermal_displace_type
    _atom_site_calc_flag
    _atom_site_refinement_flags
    _atom_site_occupancy
    Cl Cl1 0.37823(11) 0.20751(7) -0.03285(2) 0.0959(3) Uani . . 1.000
    O O1 0.33904(17) -0.07407(10) 0.19332(4) 0.0464(4) Uani . . 1.000
    O O2 0.52554(18) 0.23574(11) 0.26024(5) 0.0482(5) Uani . . 1.000
    N N1 0.3890(2) 0.12607(13) 0.18202(5) 0.0423(5) Uani . . 1.000
    C C1 0.3726(2) 0.04847(14) 0.26498(6) 0.0355(5) Uani . . 1.000
    C C2 0.4477(2) 0.14916(14) 0.28844(6) 0.0373(6) Uani . . 1.000
    C C3 0.4430(3) 0.15880(16) 0.33940(6) 0.0461(6) Uani . . 1.000
    C C4 0.3619(3) 0.07148(18) 0.36719(7) 0.0519(7) Uani . . 1.000
    C C5 0.2852(3) -0.02736(17) 0.34495(7) 0.0513(7) Uani . . 1.000
    C C6 0.2926(2) -0.03846(15) 0.29454(6) 0.0421(6) Uani . . 1.000
    C C7 0.3672(2) 0.02787(15) 0.21083(6) 0.0369(6) Uani . . 1.000
    C C8 0.3852(2) 0.13776(15) 0.13042(6) 0.0400(6) Uani . . 1.000
    C C9 0.3543(3) 0.04338(18) 0.09804(7) 0.0552(7) Uani . . 1.000
    C C10 0.3524(3) 0.0662(2) 0.04786(7) 0.0622(8) Uani . . 1.000
    C C11 0.3811(3) 0.1803(2) 0.03022(7) 0.0569(8) Uani . . 1.000
    C C12 0.4125(3) 0.27414(19) 0.06207(8) 0.0622(8) Uani . . 1.000
    C C13 0.4130(3) 0.25274(17) 0.11203(7) 0.0529(7) Uani . . 1.000
    H H1 0.413(2) 0.1904(18) 0.1968(7) 0.0508 Uiso . . 1.000
    H H2 0.565(3) 0.291(2) 0.2768(8) 0.0723 Uiso . . 1.000
    H H3 0.49511 0.22482 0.35481 0.0553 Uiso . . 1.000
    H H4 0.35862 0.07910 0.40130 0.0623 Uiso . . 1.000
    H H5 0.22913 -0.08592 0.36383 0.0615 Uiso . . 1.000
    H H6 0.24253 -0.10608 0.27973 0.0505 Uiso . . 1.000
    H H9 0.33497 -0.03467 0.10984 0.0663 Uiso . . 1.000
    H H10 0.33127 0.00296 0.02596 0.0746 Uiso . . 1.000
    H H12 0.43326 0.35179 0.05002 0.0747 Uiso . . 1.000
    H H13 0.43238 0.31672 0.13369 0.0635 Uiso . . 1.000
loop_
    _atom_site_aniso_label
    _atom_site_aniso_U_11
    _atom_site_aniso_U_22
    _atom_site_aniso_U_33
    _atom_site_aniso_U_12
    _atom_site_aniso_U_13
    _atom_site_aniso_U_23
    Cl1 0.1415(7) 0.1043(6) 0.0418(3) 0.0140(4) -0.0015(4) 0.0171(3)
    O1 0.0660(9) 0.0328(7) 0.0405(7) 0.0004(5) -0.0077(6) -0.0046(5)
    O2 0.0679(9) 0.0339(7) 0.0428(8) -0.0089(6) -0.0031(6) -0.0018(5)
    N1 0.0591(10) 0.0321(8) 0.0358(8) 0.0004(7) -0.0009(7) -0.0028(6)
    C1 0.0373(9) 0.0326(9) 0.0366(9) 0.0072(7) 0.0002(7) -0.0006(7)
    C2 0.0416(10) 0.0296(9) 0.0406(10) 0.0064(7) -0.0003(8) 0.0004(7)
    C3 0.0546(12) 0.0406(10) 0.0431(10) 0.0015(9) -0.0044(9) -0.0076(8)
    C4 0.0661(13) 0.0547(12) 0.0349(10) 0.0049(10) 0.0035(9) -0.0031(9)
    C5 0.0592(12) 0.0490(12) 0.0456(11) -0.0030(9) 0.0109(9) 0.0038(8)
    C6 0.0441(11) 0.0371(10) 0.0450(10) -0.0014(8) 0.0035(8) -0.0034(8)
    C7 0.0370(10) 0.0341(10) 0.0395(10) 0.0058(7) -0.0015(7) -0.0010(7)
    C8 0.0425(10) 0.0412(10) 0.0364(10) 0.0049(8) -0.0015(8) 0.0001(7)
    C9 0.0797(15) 0.0471(12) 0.0389(10) -0.0058(10) 0.0010(10) -0.0005(8)
    C10 0.0862(16) 0.0611(14) 0.0393(11) -0.0050(11) -0.0014(10) -0.0059(9)
    C11 0.0687(14) 0.0661(14) 0.0359(11) 0.0103(10) 0.0010(10) 0.0072(9)
    C12 0.0852(16) 0.0488(12) 0.0527(13) 0.0050(10) 0.0011(11) 0.0149(10)
    C13 0.0713(14) 0.0409(10) 0.0466(12) 0.0039(9) -0.0017(10) 0.0018(8)
_geom_special_details
;
Bond distances, angles <i>etc</i>. have been calculated using the rounded
fractional coordinates. All su's are estimated from the variances of the
(full) variance-covariance matrix. The cell e.s.d.'s are taken into account in
the estimation of distances, angles and torsion angles
;
loop_
    _geom_bond_atom_site_label_1
    _geom_bond_atom_site_label_2
    _geom_bond_site_symmetry_1
    _geom_bond_site_symmetry_2
    _geom_bond_distance
    _geom_bond_publ_flag
    Cl1 C11 . . 1.738(2) no
    O1 C7 . . 1.239(2) no
    O2 C2 . . 1.362(2) no
    O2 H2 . . 0.82(2) no
    N1 C8 . . 1.407(2) no
    N1 C7 . . 1.346(2) no
    N1 H1 . . 0.84(2) no
    C1 C6 . . 1.393(2) no
    C1 C7 . . 1.488(2) no
    C1 C2 . . 1.404(2) no
    C2 C3 . . 1.388(2) no
    C3 C4 . . 1.372(3) no
    C4 C5 . . 1.378(3) no
    C5 C6 . . 1.375(3) no
    C8 C13 . . 1.379(3) no
    C8 C9 . . 1.382(3) no
    C9 C10 . . 1.385(3) no
    C10 C11 . . 1.364(3) no
    C11 C12 . . 1.370(3) no
    C12 C13 . . 1.376(3) no
    C3 H3 . . 0.9300 no
    C4 H4 . . 0.9300 no
    C5 H5 . . 0.9300 no
    C6 H6 . . 0.9300 no
    C9 H9 . . 0.9300 no
    C10 H10 . . 0.9300 no
    C12 H12 . . 0.9300 no
    C13 H13 . . 0.9300 no
loop_
    _geom_angle_atom_site_label_1
    _geom_angle_atom_site_label_2
    _geom_angle_atom_site_label_3
    _geom_angle_site_symmetry_1
    _geom_angle_site_symmetry_2
    _geom_angle_site_symmetry_3
    _geom_angle
    _geom_angle_publ_flag
    C2 O2 H2 . . . 112.1(15) no
    C7 N1 C8 . . . 130.51(14) no
    C8 N1 H1 . . . 113.9(13) no
    C7 N1 H1 . . . 115.5(13) no
    C2 C1 C6 . . . 117.65(15) no
    C2 C1 C7 . . . 125.47(14) no
    C6 C1 C7 . . . 116.86(14) no
    O2 C2 C3 . . . 121.20(15) no
    O2 C2 C1 . . . 118.67(14) no
    C1 C2 C3 . . . 120.13(15) no
    C2 C3 C4 . . . 120.39(17) no
    C3 C4 C5 . . . 120.52(17) no
    C4 C5 C6 . . . 119.25(18) no
    C1 C6 C5 . . . 122.03(16) no
    N1 C7 C1 . . . 116.60(14) no
    O1 C7 C1 . . . 121.48(14) no
    O1 C7 N1 . . . 121.89(15) no
    N1 C8 C9 . . . 124.58(16) no
    N1 C8 C13 . . . 116.19(15) no
    C9 C8 C13 . . . 119.22(16) no
    C8 C9 C10 . . . 119.36(18) no
    C9 C10 C11 . . . 120.73(19) no
    Cl1 C11 C12 . . . 119.58(17) no
    Cl1 C11 C10 . . . 120.19(16) no
    C10 C11 C12 . . . 120.23(18) no
    C11 C12 C13 . . . 119.54(19) no
    C8 C13 C12 . . . 120.92(18) no
    C2 C3 H3 . . . 120.00 no
    C4 C3 H3 . . . 120.00 no
    C3 C4 H4 . . . 120.00 no
    C5 C4 H4 . . . 120.00 no
    C4 C5 H5 . . . 120.00 no
    C6 C5 H5 . . . 120.00 no
    C1 C6 H6 . . . 119.00 no
    C5 C6 H6 . . . 119.00 no
    C8 C9 H9 . . . 120.00 no
    C10 C9 H9 . . . 120.00 no
    C9 C10 H10 . . . 120.00 no
    C11 C10 H10 . . . 120.00 no
    C11 C12 H12 . . . 120.00 no
    C13 C12 H12 . . . 120.00 no
    C8 C13 H13 . . . 120.00 no
    C12 C13 H13 . . . 120.00 no
loop_
    _geom_torsion_atom_site_label_1
    _geom_torsion_atom_site_label_2
    _geom_torsion_atom_site_label_3
    _geom_torsion_atom_site_label_4
    _geom_torsion_site_symmetry_1
    _geom_torsion_site_symmetry_2
    _geom_torsion_site_symmetry_3
    _geom_torsion_site_symmetry_4
    _geom_torsion
    _geom_torsion_publ_flag
    C8 N1 C7 O1 . . . . 0.3(3) no
    C8 N1 C7 C1 . . . . -177.67(16) no
    C7 N1 C8 C9 . . . . 0.8(3) no
    C7 N1 C8 C13 . . . . -179.92(18) no
    C6 C1 C2 O2 . . . . -179.53(14) no
    C6 C1 C2 C3 . . . . 0.9(2) no
    C7 C1 C2 O2 . . . . -1.1(2) no
    C7 C1 C2 C3 . . . . 179.34(16) no
    C2 C1 C6 C5 . . . . 0.4(2) no
    C7 C1 C6 C5 . . . . -178.18(16) no
    C2 C1 C7 O1 . . . . 161.80(16) no
    C2 C1 C7 N1 . . . . -20.2(2) no
    C6 C1 C7 O1 . . . . -19.8(2) no
    C6 C1 C7 N1 . . . . 158.21(15) no
    O2 C2 C3 C4 . . . . 179.11(18) no
    C1 C2 C3 C4 . . . . -1.4(3) no
    C2 C3 C4 C5 . . . . 0.5(3) no
    C3 C4 C5 C6 . . . . 0.8(3) no
    C4 C5 C6 C1 . . . . -1.2(3) no
    N1 C8 C9 C10 . . . . 179.49(18) no
    C13 C8 C9 C10 . . . . 0.2(3) no
    N1 C8 C13 C12 . . . . 179.81(19) no
    C9 C8 C13 C12 . . . . -0.8(3) no
    C8 C9 C10 C11 . . . . 0.2(3) no
    C9 C10 C11 Cl1 . . . . -179.98(19) no
    C9 C10 C11 C12 . . . . 0.1(4) no
    Cl1 C11 C12 C13 . . . . 179.35(18) no
    C10 C11 C12 C13 . . . . -0.7(4) no
    C11 C12 C13 C8 . . . . 1.1(3) no
loop_
    _geom_hbond_atom_site_label_D
    _geom_hbond_atom_site_label_H
    _geom_hbond_atom_site_label_A
    _geom_hbond_site_symmetry_A
    _geom_hbond_distance_DH
    _geom_hbond_distance_HA
    _geom_hbond_distance_DA
    _geom_hbond_angle_DHA
    _geom_hbond_publ_flag
    N1 H1 O2 . 0.84(2) 1.991(18) 2.6588(19) 136.4(17) yes
    O2 H2 O1 4_655 0.82(2) 1.85(2) 2.6582(17) 173(2) yes
    C9 H9 O1 . 0.93 2.31 2.895(2) 121 yes
