# Supplementary material for: N-(4-Chloro­phen­yl)-2-hy­droxy­benzamide
Source: Acta Crystallogr Sect E Struct Rep Online. 2010 Oct 23;66(Pt 11):o2922. doi: 10.1107/S1600536810042030 (PMC3009058; doi:10.1107/S1600536810042030)
Supplement: Supplementary file 2 [file e-66-o2922-Isup2.hkl]

#
# h,k,l, Fc-squared, Fo-squared, sigma(Fo-squared) and status flag
#
data_I
_shelx_title ' BNII37_0m in Pbca'
_shelx_refln_list_code          4
_shelx_F_calc_maximum      156.21
_exptl_crystal_F_000      1024.00
_reflns_d_resolution_high  0.8331
 
loop_
 _symmetry_equiv_pos_as_xyz
 'x, y, z'
 'x+1/2, -y+1/2, -z'
 '-x, y+1/2, -z+1/2'
 '-x+1/2, -y, z+1/2'
 '-x, -y, -z'
 '-x-1/2, y-1/2, z'
 'x, -y-1/2, z-1/2'
 'x-1/2, y, -z-1/2'
 
_cell_length_a     7.6832
_cell_length_b    11.0225
_cell_length_c    27.1427
_cell_angle_alpha  90.000
_cell_angle_beta   90.000
_cell_angle_gamma  90.000
 
_shelx_F_squared_multiplier     1.000
 
loop_
 _refln_index_h
 _refln_index_k
 _refln_index_l
 _refln_F_squared_calc
 _refln_F_squared_meas
 _refln_F_squared_sigma
 _refln_observed_status
   2   0   0     1660.06     1503.76     24.07 o
   4   0   0    24400.39    24347.82    302.55 o
   6   0   0        3.65        3.00      8.01 o
   8   0   0      254.68      241.78     25.28 o
   4   1   0     3683.48     3521.63     38.08 o
   6   1   0     1585.77     1620.17     35.57 o
   8   1   0       79.60       64.55     11.15 o
   4   2   0      226.96      228.62      8.28 o
   6   2   0      906.10      844.37     27.40 o
   8   2   0       63.49       80.98     11.84 o
   2   3   0      113.97      133.33      4.55 o
   4   3   0      257.16      244.67     12.03 o
   6   3   0      328.84      327.44     12.91 o
   8   3   0      161.55      173.77     15.31 o
   2   4   0        1.05       -0.57      1.17 o
   4   4   0      137.31      140.28      6.12 o
   6   4   0       59.76       45.04      4.85 o
   8   4   0       11.63       27.92      9.91 o
   2   5   0        0.56       -2.17      1.44 o
   4   5   0      118.63      128.93      5.62 o
   6   5   0     1633.14     1573.94     35.13 o
   8   5   0        7.85       20.52     12.01 o
   2   6   0        1.35        4.27      2.22 o
   4   6   0       87.20       87.33      8.91 o
   6   6   0      164.86      175.07     13.18 o
   8   6   0       13.65       -2.50     10.51 o
   2   7   0      720.81      707.01     11.17 o
   4   7   0       74.59       74.72      5.81 o
   6   7   0      228.90      242.03     21.02 o
   0   8   0      224.37      231.77     18.52 o
   2   8   0     1100.74     1058.46     19.18 o
   4   8   0      409.97      396.53     10.16 o
   6   8   0      226.23      218.26     19.52 o
   2   9   0      720.12      686.28     30.79 o
   4   9   0      260.05      232.85      9.91 o
   6   9   0      222.65      250.29     19.77 o
   0  10   0     2549.94     2431.10     62.57 o
   2  10   0      175.22      142.17     15.27 o
   4  10   0       40.08       27.20      5.35 o
   6  10   0        3.10        2.50      9.01 o
   2  11   0        2.25       -9.26      8.26 o
   0  12   0      105.45      163.19     20.27 o
   2  12   0      128.93      157.04     15.64 o
   1   1   1     4371.18     4144.53     24.60 o
   3   1   1     3954.60     3815.51     27.20 o
   4   1   1     1179.99     1117.61     11.93 o
   5   1   1      382.35      406.48      8.88 o
   6   1   1      272.82      261.35     10.69 o
   7   1   1      275.13      258.73     14.81 o
   8   1   1        2.09        2.59      5.38 o
   9   1   1        1.57        1.31      6.33 o
   1   2   1     7368.34     7064.63     43.29 o
   2   2   1     7586.07     7568.23     45.08 o
   3   2   1      578.63      585.90      7.90 o
   4   2   1     2090.67     2021.38     17.78 o
   5   2   1      664.85      676.11     11.48 o
   6   2   1      182.45      183.86      7.62 o
   7   2   1      191.58      176.81     10.28 o
   8   2   1       70.92       75.47      8.25 o
   9   2   1        2.34        3.69      6.41 o
   1   3   1      902.77      873.16      5.73 o
   2   3   1      688.29      678.47      5.94 o
   3   3   1     1968.62     1973.63     13.74 o
   4   3   1     3109.10     3016.00     22.69 o
   5   3   1      202.22      189.42      4.96 o
   6   3   1       34.40       37.24      4.34 o
   7   3   1       11.03       10.04      4.99 o
   8   3   1        0.09        6.75      5.37 o
   0   4   1     1080.12     1144.09     21.27 o
   1   4   1      694.07      655.59      5.57 o
   2   4   1       19.76       21.84      1.26 o
   3   4   1      804.66      806.30      7.34 o
   4   4   1     2187.99     2170.63     17.52 o
   5   4   1      496.89      468.66     10.37 o
   6   4   1        2.45        6.03      2.64 o
   7   4   1       76.42       76.83      7.53 o
   8   4   1      273.81      248.82     13.10 o
   1   5   1      522.65      497.04      4.94 o
   2   5   1     1343.79     1405.66      9.85 o
   3   5   1      438.45      391.57      4.94 o
   4   5   1       84.08       84.43      3.28 o
   5   5   1      177.94      175.80      4.96 o
   6   5   1       77.50       80.16      7.48 o
   7   5   1       58.01       62.43     10.48 o
   8   5   1        5.78        8.94      8.23 o
   1   6   1     1446.82     1406.15     12.22 o
   2   6   1      185.16      190.55      3.97 o
   3   6   1       30.49       32.72      2.14 o
   4   6   1       43.58       45.16      3.03 o
   5   6   1       47.56       61.51      4.07 o
   6   6   1      186.83      203.87     11.09 o
   7   6   1        8.83       15.22      7.69 o
   8   6   1      121.33      117.91     13.52 o
   1   7   1      210.78      234.46      5.51 o
   2   7   1      144.78      151.43      3.86 o
   3   7   1      125.75      133.58      3.64 o
   4   7   1     1275.24     1292.42     14.53 o
   5   7   1       28.12       31.78      3.86 o
   6   7   1      115.19       96.49     19.15 o
   7   7   1        0.46       -2.06      6.19 o
   0   8   1     1186.49     1242.46     37.54 o
   1   8   1      140.78      138.81     19.52 o
   2   8   1      224.58      209.31      5.80 o
   3   8   1       19.78       24.14      2.75 o
   4   8   1     1000.35     1042.29     12.18 o
   5   8   1       49.10       51.04      7.43 o
   6   8   1        4.21        1.64      6.01 o
   7   8   1       14.17       14.86      7.45 o
   1   9   1        0.64       -5.26      6.19 o
   2   9   1     1075.82     1100.29     14.13 o
   3   9   1       18.37        2.85      5.56 o
   4   9   1       23.42       25.57      3.47 o
   5   9   1        0.05        0.50      4.78 o
   6   9   1       28.45       38.48      7.78 o
   0  10   1      401.35      366.37     16.64 o
   1  10   1      161.02      180.51     11.73 o
   2  10   1       79.88       73.73     11.14 o
   3  10   1        4.36        5.85      5.73 o
   4  10   1      237.00      247.86     11.00 o
   5  10   1       12.97       12.14      5.48 o
   6  10   1       38.41       42.53      7.96 o
   1  11   1        0.39        7.34      5.15 o
   2  11   1      315.23      299.02     13.80 o
   3  11   1        9.20       -1.61      6.27 o
   5  11   1        9.73        0.21     10.26 o
   0  12   1      300.42      312.28     18.57 o
   1  12   1       48.27       53.00      7.06 o
   2  12   1       88.42       97.77      9.13 o
   3  12   1       15.07       35.04     11.76 o
   1  13   1       75.84       88.00      8.42 o
   1   0   2     2381.52     2320.42     21.93 o
   2   0   2      509.14      523.00      8.49 o
   3   0   2     7346.65     7142.25     66.70 o
   4   0   2     2552.39     2443.29     42.30 o
   5   0   2     1451.35     1431.69     21.46 o
   6   0   2       94.99       84.20      9.55 o
   7   0   2      259.52      240.35     16.28 o
   8   0   2        0.04       -4.04      7.05 o
   9   0   2        5.34        3.74     12.39 o
   1   1   2      565.10      519.17      4.32 o
   2   1   2    14627.75    14070.02     86.91 o
   3   1   2      550.13      554.96      6.96 o
   4   1   2       11.41       19.82      5.86 o
   5   1   2      694.64      653.74     13.45 o
   6   1   2       55.91       47.98      5.94 o
   7   1   2        8.19        8.03      5.06 o
   8   1   2        0.69       -3.14      5.19 o
   9   1   2       89.88       94.70      9.81 o
   1   2   2      406.51      378.08      3.71 o
   2   2   2     5529.42     5404.82     33.08 o
   3   2   2       62.22       70.99      4.91 o
   4   2   2     5927.28     5956.13     41.68 o
   5   2   2      647.28      603.01     14.44 o
   6   2   2       56.46       61.23      5.09 o
   7   2   2       60.72       52.43      6.73 o
   8   2   2       90.62       75.83      8.31 o
   9   2   2       41.31       39.06      7.85 o
   1   3   2       68.87       86.82      1.66 o
   2   3   2     5697.09     5538.47     33.35 o
   3   3   2       42.95       52.43      2.23 o
   4   3   2     3544.75     3536.38     25.79 o
   5   3   2       54.50       53.12      3.10 o
   6   3   2      206.44      180.98      7.57 o
   7   3   2        5.73       -5.57      4.27 o
   8   3   2        0.28       -0.25      5.20 o
   0   4   2      798.07      783.09     22.53 o
   1   4   2      352.54      360.23      4.03 o
   2   4   2       48.74       49.56      1.67 o
   3   4   2      555.02      558.72      5.86 o
   4   4   2     1041.25     1042.60     12.07 o
   5   4   2      226.90      236.72      5.48 o
   6   4   2      289.71      262.05      7.94 o
   7   4   2       69.90       74.92      7.57 o
   8   4   2       45.08       37.76      7.56 o
   1   5   2      209.27      219.68      3.56 o
   2   5   2     2948.21     2947.63     17.38 o
   3   5   2      126.06      107.62      3.30 o
   4   5   2      183.54      201.27      5.12 o
   5   5   2      103.24      112.58      4.16 o
   6   5   2      777.95      738.57     16.63 o
   7   5   2      277.67      258.60     20.27 o
   8   5   2        0.20       -0.98      7.46 o
   0   6   2      184.96      187.73     14.77 o
   1   6   2      439.38      462.70      5.58 o
   2   6   2        1.04        0.21      1.55 o
   3   6   2      115.04      127.86      3.62 o
   4   6   2        4.33        1.68      2.10 o
   5   6   2      215.72      227.14      6.45 o
   6   6   2      142.57      164.90     11.67 o
   7   6   2       78.33       86.26     11.03 o
   8   6   2       30.18       16.54     15.14 o
   1   7   2      138.37      140.98      3.68 o
   2   7   2        4.63        2.73      1.62 o
   3   7   2      230.02      231.59      4.11 o
   4   7   2      356.89      344.93      7.48 o
   5   7   2      309.70      303.92      8.08 o
   6   7   2        7.80        3.54      6.10 o
   7   7   2        4.59        9.71      7.63 o
   0   8   2      708.81      623.98     25.53 o
   1   8   2      172.87      164.13     10.76 o
   2   8   2      254.15      261.70     11.60 o
   3   8   2      509.10      491.32      7.48 o
   4   8   2        1.90       -4.11      2.74 o
   5   8   2        0.52       -0.35      5.22 o
   6   8   2        0.07        3.61      5.91 o
   7   8   2       85.59       80.02     10.71 o
   1   9   2      809.54      823.59     20.56 o
   2   9   2     1207.57     1215.73     15.23 o
   3   9   2     1121.94     1103.55     16.81 o
   4   9   2        3.08       10.27      3.06 o
   5   9   2       65.52       77.96      8.14 o
   6   9   2      214.22      240.33     14.15 o
   0  10   2     1420.85     1458.20     32.21 o
   1  10   2       60.56       63.50      7.77 o
   2  10   2      104.31      120.58     10.22 o
   3  10   2       58.13       70.77      7.84 o
   4  10   2        6.58        2.83      3.82 o
   5  10   2       84.07       95.30     13.02 o
   6  10   2        0.36       -0.64      6.01 o
   1  11   2      163.23      160.57     10.80 o
   2  11   2       24.52       13.74      6.20 o
   3  11   2       54.06       61.02      8.37 o
   5  11   2        9.86        1.53      4.88 o
   0  12   2        5.66        6.91      7.59 o
   1  12   2        0.01        0.29      5.13 o
   2  12   2       64.30       90.90      9.08 o
   3  12   2       81.39       97.18     11.55 o
   1  13   2        0.13        2.13      5.58 o
   1   1   3      863.28      826.70      6.28 o
   2   1   3      404.28      380.18     10.05 o
   3   1   3       13.46       12.34      1.84 o
   4   1   3       40.50       22.47      2.60 o
   5   1   3      419.11      437.77      9.24 o
   6   1   3        5.02       -2.06      8.53 o
   7   1   3      258.45      257.07     11.93 o
   8   1   3        2.26       -3.13      5.22 o
   9   1   3        0.51        8.85      6.55 o
   0   2   3       17.08       16.85      1.68 o
   1   2   3     1778.52     1855.66     12.95 o
   2   2   3     2717.87     2801.25     18.59 o
   3   2   3     1621.01     1614.97     13.92 o
   4   2   3      113.78       98.40      4.46 o
   5   2   3       45.22       34.11      3.77 o
   6   2   3      132.82      119.68      6.41 o
   7   2   3      243.31      261.26     12.22 o
   8   2   3        4.94       -7.19      4.80 o
   9   2   3       12.63        7.45      6.65 o
   1   3   3     3455.30     3392.81     19.81 o
   2   3   3      445.94      362.49      3.84 o
   3   3   3      246.01      250.16      3.71 o
   4   3   3      165.03      162.29      7.01 o
   5   3   3      175.90      170.18      6.57 o
   6   3   3       68.88       58.68      4.96 o
   7   3   3       34.73       42.41      6.52 o
   8   3   3        3.92       -5.21      5.01 o
   0   4   3    12822.30    12577.24    217.25 o
   1   4   3     1191.95     1142.80      8.30 o
   2   4   3        2.06        2.78      0.98 o
   3   4   3      167.93      186.95      4.39 o
   4   4   3       65.66       59.53      4.28 o
   5   4   3      470.82      449.43      6.97 o
   6   4   3       69.75       70.11      5.26 o
   7   4   3        2.44        4.57      5.91 o
   8   4   3       80.59       80.45      8.73 o
   1   5   3     3816.27     3982.38     29.91 o
   2   5   3     1269.52     1280.28      8.94 o
   3   5   3     1141.78     1123.71     11.18 o
   4   5   3        0.01        0.81      2.04 o
   5   5   3       18.50       29.44      3.81 o
   6   5   3      104.94      103.71      7.91 o
   7   5   3        6.35       13.73      5.74 o
   8   5   3        0.84        4.88      7.96 o
   0   6   3     1092.86     1101.57     20.40 o
   1   6   3      736.78      730.42     12.75 o
   2   6   3      440.14      457.84      5.46 o
   3   6   3     1751.26     1737.66     13.19 o
   4   6   3      250.14      238.19      6.12 o
   5   6   3      630.77      613.91     10.80 o
   6   6   3       20.89       22.47      5.19 o
   7   6   3      152.44      130.64     12.56 o
   8   6   3       89.89       90.60     53.06 o
   1   7   3      395.37      376.32      6.49 o
   2   7   3      169.01      165.13      4.51 o
   3   7   3      418.40      387.02      5.29 o
   4   7   3       13.53        6.65      3.90 o
   5   7   3      374.67      387.85     11.92 o
   6   7   3       89.63       97.63     10.44 o
   7   7   3      109.43       90.80     11.06 o
   0   8   3      257.03      218.46     10.28 o
   1   8   3     1282.70     1233.18     16.31 o
   2   8   3       61.65       67.97      3.93 o
   3   8   3       49.94       36.83      3.05 o
   4   8   3       19.14       12.37      2.69 o
   5   8   3      366.54      357.46     14.50 o
   6   8   3       20.37       19.47     10.89 o
   7   8   3       40.46       56.14     13.64 o
   1   9   3      200.91      191.52     11.81 o
   2   9   3       71.13       77.18      4.33 o
   3   9   3        3.54        0.95      9.75 o
   4   9   3        2.12        2.02      2.97 o
   5   9   3       20.47       22.06      8.89 o
   6   9   3       51.61       61.41      8.76 o
   0  10   3     1253.09     1198.15     41.05 o
   1  10   3     1466.10     1440.04     25.77 o
   2  10   3       71.70       87.95      9.34 o
   3  10   3      169.09      174.97     15.39 o
   4  10   3      122.83      125.04      6.48 o
   5  10   3      103.62      103.27      8.76 o
   1  11   3       10.16       16.87      6.52 o
   2  11   3       58.60       68.54      7.92 o
   3  11   3       12.60        8.76      8.76 o
   4  11   3        6.71        7.01      8.76 o
   5  11   3      127.07      131.54      8.49 o
   0  12   3       34.04       43.96     14.77 o
   1  12   3      135.39      138.50     15.77 o
   2  12   3      173.79      184.84     11.54 o
   3  12   3        1.28       18.29     13.89 o
   1  13   3       50.04       68.39      9.10 o
   0   0   4     4895.08     4878.98     58.94 o
   1   0   4     1038.28      978.13      8.75 o
   2   0   4     1351.36     1311.06     15.52 o
   3   0   4      581.74      521.33      9.60 o
   4   0   4        1.23       -8.97      7.12 o
   5   0   4     2003.53     2052.71     30.09 o
   6   0   4      184.14      176.07     39.42 o
   7   0   4       82.71       78.80     10.70 o
   8   0   4       26.38       23.90      9.38 o
   9   0   4       32.42       15.73     21.27 o
   1   1   4     3901.55     3898.50     21.37 o
   2   1   4        5.41        2.01      1.20 o
   3   1   4     1206.99     1139.02     10.98 o
   4   1   4      635.93      617.15      8.48 o
   5   1   4       51.01       50.08      4.19 o
   6   1   4      168.73      155.20      9.28 o
   7   1   4       24.16       34.28      6.17 o
   8   1   4        0.04       -2.03      5.50 o
   9   1   4       62.79       54.99      8.39 o
   0   2   4     7589.15     7357.82     64.07 o
   1   2   4     3446.27     3325.62     18.73 o
   2   2   4      217.89      203.63      3.40 o
   3   2   4      907.18      988.55      9.98 o
   4   2   4      116.86      129.12      6.45 o
   5   2   4       16.79       14.95      3.25 o
   6   2   4       94.60       94.99      5.91 o
   7   2   4        0.19       -1.92      4.66 o
   8   2   4        0.09       -6.20      5.19 o
   9   2   4        3.44       -3.25      6.25 o
   1   3   4      184.78      175.20      2.71 o
   2   3   4      676.58      641.93      5.95 o
   3   3   4     1887.68     1870.15     14.56 o
   4   3   4      668.23      647.18      9.37 o
   5   3   4        4.15        5.10      2.49 o
   6   3   4      232.42      232.83     12.56 o
   7   3   4      180.37      183.28     10.40 o
   8   3   4        1.93       -2.32      5.19 o
   0   4   4     4596.31     4664.77     41.98 o
   1   4   4     1158.86     1319.78      9.59 o
   2   4   4      849.32      852.20      6.97 o
   3   4   4      126.14      125.99      3.92 o
   4   4   4      216.22      211.54      5.60 o
   5   4   4      103.68      101.91      5.51 o
   6   4   4       40.99       43.61      4.62 o
   7   4   4       81.88       78.98      7.67 o
   8   4   4      105.20       93.79      9.05 o
   1   5   4      348.43      363.03      4.94 o
   2   5   4        8.49       12.22      1.38 o
   3   5   4      752.95      775.37     12.76 o
   4   5   4       38.79       40.82      2.95 o
   5   5   4      192.93      186.54      6.70 o
   6   5   4      290.85      289.21     10.96 o
   7   5   4      266.48      235.75     11.73 o
   8   5   4       28.29       24.53      9.02 o
   0   6   4       23.13       16.02      3.16 o
   1   6   4      191.26      192.51      5.00 o
   2   6   4      198.97      189.51      3.67 o
   3   6   4        3.04       -1.70      1.57 o
   4   6   4      403.05      379.12     18.27 o
   5   6   4      115.39      116.54      5.68 o
   6   6   4        4.03       -0.48      4.20 o
   7   6   4      101.49       83.05     11.05 o
   8   6   4        0.00       -4.43      7.78 o
   1   7   4        0.13       12.40     11.71 o
   2   7   4     1362.18     1418.95     14.83 o
   3   7   4       83.45       79.12      2.90 o
   4   7   4       47.72       53.12      3.63 o
   5   7   4      174.37      171.02      7.23 o
   6   7   4       81.84       76.83     12.76 o
   7   7   4       24.79       20.04      8.05 o
   0   8   4      285.72      299.03     19.65 o
   1   8   4       14.78       16.33      3.38 o
   2   8   4       76.05       78.49      4.25 o
   3   8   4       36.71       33.88      3.01 o
   4   8   4      500.16      517.03      8.32 o
   5   8   4       24.74       23.54     12.89 o
   6   8   4       80.21       90.30      9.89 o
   7   8   4       26.66       23.79      8.23 o
   1   9   4        4.67        0.09      2.74 o
   2   9   4      161.74      153.46      5.53 o
   3   9   4      711.11      652.02     12.33 o
   4   9   4       99.82      109.33     13.17 o
   5   9   4       18.06        8.84     11.76 o
   6   9   4        3.41       -2.36      7.26 o
   0  10   4       41.52       50.06     13.52 o
   1  10   4      403.54      433.51     19.94 o
   2  10   4       14.12       12.80      6.24 o
   3  10   4      130.69      121.51      9.20 o
   4  10   4      123.75      121.16      8.30 o
   5  10   4        6.73        1.14      4.85 o
   1  11   4      937.47      927.83     21.12 o
   2  11   4      222.08      261.69     12.29 o
   3  11   4      270.11      259.40     15.54 o
   4  11   4        0.98       -4.25      8.51 o
   0  12   4       32.38       46.31      9.69 o
   1  12   4        4.82       17.16      6.52 o
   2  12   4        0.42        2.97      6.16 o
   3  12   4      181.18      217.07     22.78 o
   1  13   4        0.22        2.90      5.63 o
   1   1   5      662.66      633.93      4.73 o
   2   1   5      647.61      621.22      6.00 o
   3   1   5     1317.76     1334.63     12.35 o
   4   1   5       34.19       22.22      2.54 o
   5   1   5      352.63      365.00      8.58 o
   6   1   5       78.14       68.67      6.52 o
   7   1   5      299.79      291.22     14.38 o
   8   1   5       28.83       15.46      6.12 o
   9   1   5        0.58        4.25      6.45 o
   0   2   5     3173.07     2998.20     46.47 o
   1   2   5      389.94      326.28      3.67 o
   2   2   5      766.71      768.35      7.51 o
   3   2   5        1.42        1.01      1.42 o
   4   2   5      496.32      481.84      9.29 o
   5   2   5       45.59       58.20      5.78 o
   6   2   5      126.66      125.76      6.54 o
   7   2   5      172.52      161.47      9.85 o
   8   2   5        0.27        2.45      5.39 o
   9   2   5        2.51        7.36      6.47 o
   1   3   5      254.72      249.31      3.50 o
   2   3   5     7846.72     7964.43     45.41 o
   3   3   5     1548.09     1635.76     13.33 o
   4   3   5      513.57      557.40      8.51 o
   5   3   5        7.61        4.99      2.02 o
   6   3   5      283.68      279.35      8.58 o
   7   3   5        2.68       -0.27      4.72 o
   8   3   5        3.28        1.43      7.26 o
   0   4   5    12294.65    12329.95    214.25 o
   1   4   5     1132.81     1167.83      9.12 o
   2   4   5      133.33      143.85      3.00 o
   3   4   5      601.27      558.87      7.61 o
   4   4   5     1144.75     1233.48     13.42 o
   5   4   5      608.11      587.20     10.64 o
   6   4   5        5.56        3.94      3.42 o
   7   4   5        4.41        3.31      4.96 o
   8   4   5        9.79       12.28      9.14 o
   1   5   5       48.58       48.83      1.68 o
   2   5   5      419.16      366.84      4.28 o
   3   5   5       23.22       27.16      2.50 o
   4   5   5       37.58       41.35      3.35 o
   5   5   5      222.71      233.00      7.13 o
   6   5   5      138.68      121.33     12.63 o
   7   5   5        1.72       -6.70      4.47 o
   8   5   5        0.79        1.61      7.45 o
   0   6   5     1086.16     1419.68     24.05 o
   1   6   5      580.92      574.39      6.51 o
   2   6   5        8.96        6.95      1.52 o
   3   6   5       94.54       98.29      3.09 o
   4   6   5       27.17       25.24      3.14 o
   5   6   5      110.75      111.71      5.56 o
   6   6   5        1.56        3.05      4.75 o
   7   6   5        0.80       -2.52      6.54 o
   8   6   5       67.89       71.23     11.58 o
   1   7   5     1082.51     1071.07     17.21 o
   2   7   5       81.24       67.68      3.46 o
   3   7   5      140.16      139.06      3.90 o
   4   7   5       10.88       10.52      2.64 o
   5   7   5       15.87        5.92      3.99 o
   6   7   5       12.91        7.96      6.70 o
   7   7   5        7.28       -7.92      6.46 o
   0   8   5      501.16      511.52     12.84 o
   1   8   5        2.28        7.23      3.04 o
   2   8   5      211.50      218.81      6.03 o
   3   8   5      687.56      709.86      9.33 o
   4   8   5      272.13      300.84      8.49 o
   5   8   5      100.35       86.87      9.02 o
   6   8   5        0.23       -2.23      7.38 o
   7   8   5        1.11       -3.14      6.80 o
   1   9   5      311.39      324.80     10.59 o
   2   9   5      689.09      710.02     14.61 o
   3   9   5       21.47       15.65      3.94 o
   4   9   5       28.91       34.81      4.85 o
   5   9   5       22.43       21.97      5.93 o
   6   9   5       52.34       35.36      7.96 o
   0  10   5       17.39       32.04     12.26 o
   1  10   5      462.18      469.89     15.38 o
   2  10   5        1.08       10.40      5.69 o
   3  10   5       38.92       41.38      6.17 o
   4  10   5      233.81      253.68     22.78 o
   5  10   5        5.14        2.23      5.04 o
   1  11   5      108.11      105.14      9.52 o
   2  11   5       59.69       60.22      8.71 o
   3  11   5       72.46       73.41     11.01 o
   4  11   5       50.53       55.09      9.61 o
   0  12   5        9.25        6.33      9.01 o
   1  12   5      141.38      127.60     10.39 o
   2  12   5       20.60       25.96      9.22 o
   3  12   5       31.37       21.99      8.52 o
   0   0   6     1491.36     1532.55     30.79 o
   1   0   6      136.67      129.04      2.95 o
   2   0   6     2605.40     2558.60     23.52 o
   3   0   6       70.52       71.02      4.21 o
   4   0   6      237.43      223.23      7.45 o
   5   0   6      730.09      741.98     26.66 o
   6   0   6       67.36       46.30      8.04 o
   7   0   6       14.50       12.39      8.64 o
   8   0   6       20.91       16.24      8.58 o
   9   0   6       48.70       32.84     19.52 o
   1   1   6     7477.20     7251.18     37.13 o
   2   1   6     1411.98     1329.94      9.84 o
   3   1   6       32.52       29.28      2.65 o
   4   1   6      725.85      724.01      9.39 o
   5   1   6       67.68       72.46      4.68 o
   6   1   6       15.01       15.00      4.72 o
   7   1   6        0.18        6.05      4.93 o
   8   1   6       11.13        8.53      5.79 o
   9   1   6        5.46       -3.42      7.53 o
   0   2   6      517.33      501.45      8.80 o
   1   2   6     6577.39     6355.61     34.58 o
   2   2   6      209.97      193.98      3.34 o
   3   2   6     2054.58     2105.52     16.18 o
   4   2   6     1896.26     1953.79     20.37 o
   5   2   6      801.28      801.18     14.53 o
   6   2   6        1.33        0.16      3.59 o
   7   2   6       14.72        9.78      5.13 o
   8   2   6       36.33       29.38      6.66 o
   1   3   6     3564.47     3388.26     23.13 o
   2   3   6     1639.73     1771.54     12.63 o
   3   3   6      313.40      312.16      7.41 o
   4   3   6      359.11      403.54      8.12 o
   5   3   6       65.22       68.04      4.70 o
   6   3   6        9.82        8.79      3.65 o
   7   3   6        1.82        0.16      4.73 o
   8   3   6       67.55       71.36      8.26 o
   0   4   6     8339.33     8749.80     77.39 o
   1   4   6      647.26      666.33      6.41 o
   2   4   6     2735.33     2970.04     19.88 o
   3   4   6        4.04        1.75      1.80 o
   4   4   6      375.90      421.47      8.25 o
   5   4   6      140.29      139.76      6.09 o
   6   4   6        1.44       -2.57      3.04 o
   7   4   6        6.97        9.23      5.12 o
   8   4   6       17.46       18.36      6.35 o
   1   5   6        6.22        1.76      1.09 o
   2   5   6     5006.43     5678.53     37.12 o
   3   5   6       30.96       32.12      3.88 o
   4   5   6       33.38       35.08      3.24 o
   5   5   6       10.41       10.36      3.14 o
   6   5   6      167.07      174.06      9.61 o
   7   5   6        9.03        1.34      5.06 o
   8   5   6       18.48        0.04      7.34 o
   0   6   6     2361.49     2842.62     55.06 o
   1   6   6      662.32      689.08      9.22 o
   2   6   6      782.32      759.79      7.79 o
   3   6   6       31.57       32.36      2.08 o
   4   6   6       66.01       63.21      6.51 o
   5   6   6       34.73       36.48      3.88 o
   6   6   6       51.64       46.26      7.39 o
   7   6   6       79.72       80.41     11.06 o
   8   6   6        0.07       -8.20     14.77 o
   1   7   6      150.11      154.01      6.82 o
   2   7   6      316.52      310.67      5.92 o
   3   7   6       22.76       25.45      2.31 o
   4   7   6      106.40       97.79      4.56 o
   5   7   6        1.25       -0.21      3.66 o
   6   7   6        9.56       -0.07      6.63 o
   7   7   6        0.90       -8.89      5.93 o
   0   8   6       57.87       48.54      6.76 o
   1   8   6      125.25      129.77      6.73 o
   2   8   6      116.23      113.98      4.10 o
   3   8   6      106.92      101.08      4.13 o
   4   8   6      150.64      155.95      8.97 o
   5   8   6       23.07       15.81      6.01 o
   6   8   6       16.40       15.21      7.07 o
   7   8   6        0.69       -8.58      6.28 o
   1   9   6       60.30       59.36      5.50 o
   2   9   6        2.84       -0.07      3.46 o
   3   9   6      207.54      200.13      6.98 o
   4   9   6       44.88       41.67      5.15 o
   5   9   6       51.12       41.19      7.08 o
   6   9   6        0.78       -5.27      8.26 o
   0  10   6      263.48      288.59     24.03 o
   1  10   6       69.65       58.25      7.68 o
   2  10   6       10.83       11.89      5.67 o
   3  10   6       46.18       34.60      5.96 o
   4  10   6       42.26       37.34      5.43 o
   5  10   6       30.07       30.07      9.14 o
   1  11   6      120.79      126.74     10.19 o
   2  11   6       24.24       27.51     10.03 o
   3  11   6        1.14        2.41      7.69 o
   4  11   6        4.27        8.54      7.27 o
   0  12   6        2.98        5.60      9.14 o
   1  12   6      181.67      194.67     12.27 o
   2  12   6        4.22       -4.51      8.12 o
   3  12   6        6.20       -0.78      7.87 o
   1   1   7      754.40      691.26      5.48 o
   2   1   7      250.37      259.09      3.79 o
   3   1   7     1790.17     1854.00     14.64 o
   4   1   7       69.38       61.56      3.45 o
   5   1   7        1.50        2.59      2.68 o
   6   1   7      235.94      221.10     10.27 o
   7   1   7      153.41      134.94      9.32 o
   8   1   7        4.27        4.13      5.47 o
   0   2   7     2105.34     2227.72     26.46 o
   1   2   7      102.68      116.31      2.34 o
   2   2   7      822.82      832.42      6.79 o
   3   2   7      240.93      270.20      4.86 o
   4   2   7      203.88      213.61      4.92 o
   5   2   7        5.60        8.22      3.08 o
   6   2   7      166.23      176.43     11.19 o
   7   2   7        2.37        4.08      4.65 o
   8   2   7       10.83        5.96      5.71 o
   1   3   7     2390.39     2441.01     16.78 o
   2   3   7       19.96       43.36      1.97 o
   3   3   7      492.13      517.07      6.72 o
   4   3   7      522.71      578.07      9.74 o
   5   3   7      128.99      128.61      6.16 o
   6   3   7        5.64       -0.20      2.32 o
   7   3   7       46.07       31.94      6.12 o
   8   3   7       15.46        9.86      5.93 o
   0   4   7      742.98      936.41     16.73 o
   1   4   7      819.29      868.74     12.42 o
   2   4   7      352.15      375.09      5.28 o
   3   4   7      350.72      373.61      6.99 o
   4   4   7       39.66       54.30      3.80 o
   5   4   7       65.78       56.22      5.45 o
   6   4   7       15.86       14.82      3.86 o
   7   4   7       14.44       12.14      5.14 o
   8   4   7        0.74       -7.48      5.12 o
   1   5   7      205.60      194.12      3.45 o
   2   5   7     2078.67     2013.94     17.31 o
   3   5   7       88.46       89.00      4.32 o
   4   5   7       85.48       75.59      4.21 o
   5   5   7        1.74        1.50      2.77 o
   6   5   7      181.38      178.60      9.57 o
   7   5   7        1.01       -6.32      4.21 o
   8   5   7        2.20      -10.16      6.77 o
   0   6   7     9782.40    10253.82     90.26 o
   1   6   7      159.68      182.19      6.90 o
   2   6   7        0.13        2.02      1.80 o
   3   6   7       53.89       65.42      3.23 o
   4   6   7      573.45      587.02     12.68 o
   5   6   7       15.31       15.75      3.37 o
   6   6   7        2.79        3.43      4.21 o
   7   6   7        3.04       -9.13      6.09 o
   1   7   7       73.56       92.78      3.30 o
   2   7   7      509.47      538.23      6.15 o
   3   7   7      152.12      166.10      4.07 o
   4   7   7       99.06      120.39      5.00 o
   5   7   7        0.56        3.93      4.66 o
   6   7   7       60.25       56.77      8.75 o
   7   7   7       15.37       13.77      7.70 o
   0   8   7      691.28      663.45     26.91 o
   1   8   7      115.55      105.98      9.36 o
   2   8   7      418.93      421.61      7.04 o
   3   8   7        1.36        2.22      1.68 o
   4   8   7       16.33       17.22      3.90 o
   5   8   7       60.97       63.05      8.14 o
   6   8   7        0.16       -8.28      5.52 o
   7   8   7        0.96       -7.22     10.89 o
   1   9   7      133.93      146.84      7.59 o
   2   9   7       17.65       21.48      4.28 o
   3   9   7        5.92        1.71      3.23 o
   4   9   7        3.63        3.78      2.57 o
   5   9   7        9.24        6.69      6.13 o
   6   9   7       11.07        5.22      6.10 o
   0  10   7      153.65      144.67     18.02 o
   1  10   7        0.07       -4.20      6.90 o
   2  10   7       49.35       60.26      7.17 o
   3  10   7       21.55       12.08      8.26 o
   4  10   7       42.95       41.53      6.32 o
   5  10   7       15.45       20.02      5.36 o
   1  11   7      259.64      265.05     12.77 o
   2  11   7       76.74       92.41     11.34 o
   3  11   7        9.76        1.44      8.18 o
   4  11   7       12.91       10.26      7.81 o
   0  12   7      140.39      145.92     20.27 o
   1  12   7       47.22       49.73      8.22 o
   2  12   7       21.80        7.99      8.76 o
   3  12   7      103.10       99.34     12.68 o
   0   0   8      694.41      595.45     16.02 o
   1   0   8     6454.95     6246.65     46.26 o
   2   0   8     1627.37     1639.20     18.68 o
   3   0   8     1461.87     1415.35     16.23 o
   4   0   8      268.73      238.86      6.63 o
   5   0   8       82.84       73.74     13.02 o
   6   0   8        0.14       -5.42      5.40 o
   7   0   8        6.28       -2.48      6.38 o
   8   0   8      104.80       81.29     13.01 o
   1   1   8      580.23      607.66      6.12 o
   2   1   8       36.75       25.45      1.47 o
   3   1   8      844.76      811.19      7.88 o
   4   1   8      929.39      975.81     10.28 o
   5   1   8      195.79      176.20      7.76 o
   6   1   8      164.63      151.18      8.84 o
   7   1   8        5.83        1.75      4.70 o
   8   1   8        8.88       13.06      6.61 o
   0   2   8     2324.21     2433.01     28.75 o
   1   2   8      475.53      473.54      5.40 o
   2   2   8      103.04      103.00      2.53 o
   3   2   8     1476.69     1467.65     11.58 o
   4   2   8      326.74      353.71      6.07 o
   5   2   8       84.37       79.65      3.91 o
   6   2   8       85.58       96.68      5.86 o
   7   2   8        0.07       -1.92      3.82 o
   8   2   8        3.39        7.56      5.74 o
   1   3   8     1623.99     1760.76     12.58 o
   2   3   8     2491.12     2581.25     15.65 o
   3   3   8      973.52      941.58     10.93 o
   4   3   8      154.14      173.11      6.13 o
   5   3   8      333.41      345.28     11.49 o
   6   3   8        0.07       -3.28      3.09 o
   7   3   8        3.08       -4.66      4.39 o
   8   3   8       32.74       34.87      7.23 o
   0   4   8     2489.54     2648.14     44.93 o
   1   4   8     3313.61     3424.69     24.21 o
   2   4   8     1060.92     1191.90     10.00 o
   3   4   8     1603.41     1634.78     15.87 o
   4   4   8       33.70       41.53      3.50 o
   5   4   8        4.64        3.09      2.87 o
   6   4   8       15.61        9.80      4.87 o
   7   4   8       23.41       21.74      5.52 o
   8   4   8        5.10       -5.82      5.27 o
   1   5   8      562.31      645.60      7.10 o
   2   5   8     1151.12     1201.63     12.07 o
   3   5   8      389.10      394.59      6.80 o
   4   5   8      154.39      143.20      5.58 o
   5   5   8      238.02      247.59      8.10 o
   6   5   8        7.07       10.67      4.75 o
   7   5   8        0.21       -4.06      4.61 o
   8   5   8        0.17      -10.66     16.02 o
   0   6   8      264.56      286.58      8.20 o
   1   6   8       12.13       16.11      1.91 o
   2   6   8      791.47      814.41     10.17 o
   3   6   8      190.52      201.23      6.21 o
   4   6   8      141.82      138.40      8.06 o
   5   6   8        9.12        2.13      2.93 o
   6   6   8       15.71       17.92      4.97 o
   7   6   8        2.10       -6.50      5.63 o
   1   7   8      189.84      190.20      4.82 o
   2   7   8       36.13       44.50      2.47 o
   3   7   8       32.57       33.24      2.41 o
   4   7   8        1.97        0.73      2.42 o
   5   7   8       20.91        8.48      4.61 o
   6   7   8        4.13        8.19      6.88 o
   7   7   8       12.87       18.29      7.60 o
   0   8   8      384.56      365.78     18.27 o
   1   8   8        7.77       11.95      5.12 o
   2   8   8        7.34        7.03      2.34 o
   3   8   8        1.39        2.67      2.23 o
   4   8   8       51.99       37.93      4.35 o
   5   8   8        4.64       -2.25      5.13 o
   6   8   8       31.93       37.79      7.87 o
   1   9   8       14.05       20.44      4.61 o
   2   9   8       49.98       38.74      6.00 o
   3   9   8       74.25       76.24      5.02 o
   4   9   8        0.40       -0.11      2.10 o
   5   9   8        6.60       -2.78      4.51 o
   6   9   8        0.42       10.64      6.62 o
   0  10   8      183.46      178.96     20.77 o
   1  10   8       59.30       55.47     12.89 o
   2  10   8       63.12       52.70      6.86 o
   3  10   8        3.92       -0.21      7.22 o
   4  10   8       61.88       59.32      6.51 o
   5  10   8        3.23        5.02      4.98 o
   1  11   8       97.71      120.74      9.87 o
   2  11   8      286.86      299.27     17.95 o
   3  11   8       47.12       55.86     10.07 o
   4  11   8        3.57       17.72      7.91 o
   0  12   8       36.50       64.33     15.77 o
   1  12   8        0.50       17.16      6.95 o
   2  12   8       18.74       27.72     10.89 o
   3  12   8        0.28       15.98     10.76 o
   1   1   9      254.65      249.87      3.37 o
   2   1   9     1010.52     1017.42      7.74 o
   3   1   9       65.90       63.76      2.88 o
   4   1   9      141.80      159.16      4.65 o
   5   1   9       27.67       26.98      3.10 o
   6   1   9       52.25       54.17      5.03 o
   7   1   9        3.96        7.60      3.95 o
   8   1   9        9.27        9.18      5.98 o
   0   2   9      952.14      956.53     14.64 o
   1   2   9      531.46      513.77      5.16 o
   2   2   9      249.59      250.02      3.74 o
   3   2   9      194.40      200.39      4.47 o
   4   2   9      156.85      180.13      5.23 o
   5   2   9       94.09       86.20      4.34 o
   6   2   9       94.21       88.37      5.29 o
   7   2   9        4.12        2.10      5.16 o
   8   2   9       19.57        3.56      5.59 o
   1   3   9      258.91      213.15      3.74 o
   2   3   9      282.95      280.97      4.07 o
   3   3   9      176.32      177.89      4.88 o
   4   3   9       96.13      104.45      5.03 o
   5   3   9        0.02       -2.28      2.72 o
   6   3   9       25.51       19.14      3.97 o
   7   3   9       13.77       15.51      7.01 o
   8   3   9        6.09       -0.82      5.24 o
   0   4   9     5215.89     5275.94     70.70 o
   1   4   9       33.53       50.43      2.40 o
   2   4   9      523.37      525.44      6.90 o
   3   4   9       56.88       61.23      3.42 o
   4   4   9      768.23      785.54     11.80 o
   5   4   9        8.20       11.23      3.22 o
   6   4   9      111.94      126.51      8.26 o
   7   4   9        1.54        0.00      4.91 o
   8   4   9        1.03       -7.77      5.18 o
   1   5   9      216.34      239.20      5.07 o
   2   5   9      486.13      479.64      7.84 o
   3   5   9      162.83      163.54      4.85 o
   4   5   9       40.58       39.08      3.37 o
   5   5   9       38.02       33.21      3.95 o
   6   5   9       26.05       24.26      5.13 o
   7   5   9        0.56       -4.52      4.64 o
   8   5   9        6.12       -8.01     10.39 o
   0   6   9        7.18       14.15      2.68 o
   1   6   9        0.02        0.82      1.59 o
   2   6   9       41.43       33.39      2.85 o
   3   6   9       69.56       68.51      3.66 o
   4   6   9      153.67      160.18      5.66 o
   5   6   9       19.61       21.35      4.66 o
   6   6   9        0.68       -0.70      4.31 o
   7   6   9       10.45        5.22      6.55 o
   1   7   9      209.98      215.23      5.56 o
   2   7   9      529.93      558.13      7.49 o
   3   7   9      160.04      161.84      5.01 o
   4   7   9       62.17       49.97      4.71 o
   5   7   9        0.28       -0.08      5.98 o
   6   7   9        4.29        3.06      6.01 o
   7   7   9       37.61       36.81      8.83 o
   0   8   9       38.87       30.71      6.51 o
   1   8   9       29.73       31.46      3.05 o
   2   8   9       35.67       36.54      3.98 o
   3   8   9        9.82       14.52      2.07 o
   4   8   9       39.57       41.90      4.65 o
   5   8   9       82.42       81.21      7.92 o
   6   8   9       34.61       39.35      7.80 o
   1   9   9        0.00        1.42      4.02 o
   2   9   9      254.52      230.08      6.62 o
   3   9   9      100.51       97.48      5.51 o
   4   9   9       87.72       90.13      6.06 o
   5   9   9        1.88       -2.67      4.76 o
   6   9   9       68.72       66.93      8.06 o
   0  10   9      650.26      586.19     29.28 o
   1  10   9       52.47       36.58      9.02 o
   2  10   9       85.97       76.07      9.79 o
   3  10   9       31.46       29.84      8.41 o
   4  10   9      418.99      396.54     14.32 o
   5  10   9       40.48       42.90      8.76 o
   1  11   9       23.02       41.86     10.18 o
   2  11   9       28.95       18.52      6.37 o
   3  11   9       16.44       13.53      8.35 o
   4  11   9       11.26       20.74      8.47 o
   0  12   9      338.82      328.64     28.28 o
   1  12   9        1.58       17.29      6.88 o
   2  12   9        0.34        5.79      9.01 o
   0   0  10     2422.39     2499.34     36.51 o
   1   0  10     4518.30     4627.82     36.51 o
   2   0  10     1866.25     1864.92     17.43 o
   3   0  10      497.46      467.94      8.52 o
   4   0  10       67.67       52.63      4.10 o
   5   0  10      504.96      529.22     13.49 o
   6   0  10       40.22       36.94      5.81 o
   7   0  10        5.25       -0.50      4.93 o
   8   0  10       34.89       33.81      9.97 o
   1   1  10     4431.88     4369.98     26.58 o
   2   1  10     2135.77     2170.97     13.27 o
   3   1  10       21.74       18.34      1.88 o
   4   1  10      271.86      284.40      6.19 o
   5   1  10        5.71        4.00      2.53 o
   6   1  10      183.97      202.66      7.04 o
   7   1  10       10.51       14.86      3.89 o
   8   1  10        3.54        4.89      6.40 o
   0   2  10     9718.03     9810.80    100.50 o
   1   2  10       29.06       27.44      1.72 o
   2   2  10      439.35      443.82      5.39 o
   3   2  10        0.50        1.46      1.81 o
   4   2  10      145.65      147.34      4.19 o
   5   2  10       22.34       16.20      2.55 o
   6   2  10      109.99      104.78      5.54 o
   7   2  10        5.61        4.33      4.97 o
   8   2  10        2.11       -3.81      5.30 o
   1   3  10      851.47      782.05      9.70 o
   2   3  10      567.31      626.92      6.56 o
   3   3  10        9.29       12.09      2.34 o
   4   3  10      156.10      161.80      6.97 o
   5   3  10       60.49       65.57      4.73 o
   6   3  10       31.80       37.02      4.65 o
   7   3  10        3.80        3.56      4.97 o
   8   3  10       26.10       23.21      6.69 o
   0   4  10      769.38      724.39     12.91 o
   1   4  10        1.88        3.04      1.46 o
   2   4  10      360.13      359.65      5.79 o
   3   4  10        0.69       -0.65      1.95 o
   4   4  10      227.35      229.59      6.30 o
   5   4  10       85.14       91.87      5.93 o
   6   4  10        1.49       -5.67      3.78 o
   7   4  10       17.12       12.06      5.43 o
   8   4  10        1.96       -8.62      5.75 o
   1   5  10      872.85      965.13     12.53 o
   2   5  10       90.25       92.82      4.60 o
   3   5  10        7.47       15.01      2.40 o
   4   5  10      249.79      242.08      6.48 o
   5   5  10       41.79       39.40      3.92 o
   6   5  10        1.95       -1.56      4.02 o
   7   5  10       53.55       52.73      7.29 o
   8   5  10        0.01       -1.20      7.76 o
   0   6  10        5.91        9.16      2.73 o
   1   6  10      755.48      832.56     12.50 o
   2   6  10      351.37      331.49      6.07 o
   3   6  10      130.33      115.55      6.74 o
   4   6  10       54.30       56.26      3.91 o
   5   6  10      229.61      214.12      9.85 o
   6   6  10       10.28        7.94      4.66 o
   7   6  10       53.60       52.06      9.82 o
   1   7  10      190.37      202.66      4.32 o
   2   7  10      102.68      108.14      3.93 o
   3   7  10       29.95       33.33      3.69 o
   4   7  10       87.77       89.23      5.03 o
   5   7  10        0.18       -0.99      4.53 o
   6   7  10       19.77       14.75      6.22 o
   7   7  10        0.00       11.83      7.12 o
   0   8  10       21.10       14.95      5.08 o
   1   8  10      268.09      265.60      5.85 o
   2   8  10        9.56        7.94      1.86 o
   3   8  10       26.22       27.48      3.30 o
   4   8  10      267.61      247.05     15.28 o
   5   8  10       86.45       59.26      7.37 o
   6   8  10       49.05       51.41      7.50 o
   1   9  10        0.94       -5.81      6.99 o
   2   9  10     1052.29     1019.85     14.63 o
   3   9  10       95.89       84.19      6.95 o
   4   9  10        1.11        2.51      3.60 o
   5   9  10       34.75       47.56     10.74 o
   6   9  10       18.13       29.20      6.72 o
   0  10  10       53.34       61.07     14.52 o
   1  10  10        6.52       -0.84      7.60 o
   2  10  10       30.14       17.32      5.75 o
   3  10  10       23.26       24.50      6.56 o
   4  10  10        5.22       -1.42      5.37 o
   5  10  10        2.81        6.86      3.86 o
   1  11  10       30.85       34.51     13.52 o
   2  11  10      150.65      143.26     13.93 o
   3  11  10       22.31       17.22     16.27 o
   4  11  10       71.58       90.19      6.87 o
   0  12  10       13.74        4.25     12.51 o
   1  12  10       69.66       76.20     11.18 o
   2  12  10        0.29       -5.27      8.06 o
   1   1  11     1230.00     1366.66     11.37 o
   2   1  11     2267.54     2410.57     15.27 o
   3   1  11      498.95      499.67      6.43 o
   4   1  11      181.32      164.76      4.96 o
   5   1  11        0.11        2.81      2.74 o
   6   1  11       33.12       34.23      4.13 o
   7   1  11       12.38        9.41      3.83 o
   8   1  11       13.84       15.95      6.40 o
   0   2  11      384.37      361.95     18.29 o
   1   2  11      600.07      619.90      7.51 o
   2   2  11      121.75      126.57      3.38 o
   3   2  11       74.98       72.55      3.74 o
   4   2  11        8.96        9.26      2.34 o
   5   2  11       90.54       94.50      6.21 o
   6   2  11       50.61       54.45      4.15 o
   7   2  11        1.45        0.47      4.26 o
   8   2  11       16.91        9.67      5.05 o
   1   3  11      390.25      398.69      6.29 o
   2   3  11      375.45      340.23      5.38 o
   3   3  11     1335.55     1384.29     14.78 o
   4   3  11      194.07      191.69      5.91 o
   5   3  11       47.65       64.92      4.55 o
   6   3  11       15.81       13.65      4.00 o
   7   3  11       39.30       35.41      5.81 o
   8   3  11        5.54        0.22      4.87 o
   0   4  11       63.75       41.23      3.87 o
   1   4  11      377.41      384.00      6.76 o
   2   4  11      166.67      168.64      4.18 o
   3   4  11      767.82      829.80     10.86 o
   4   4  11        1.34       -2.63      2.34 o
   5   4  11      117.17      121.04      5.76 o
   6   4  11        1.93       -2.69      3.86 o
   7   4  11       84.87       78.83      7.14 o
   8   4  11        4.59        4.63      5.53 o
   1   5  11      751.87      730.03     10.93 o
   2   5  11      220.53      191.25      6.36 o
   3   5  11      705.02      707.43      9.93 o
   4   5  11       79.48       83.65      4.54 o
   5   5  11      221.03      239.29      9.59 o
   6   5  11        0.01       -5.48      3.65 o
   7   5  11       24.53       40.51      6.53 o
   0   6  11      891.01      928.75     15.55 o
   1   6  11      280.25      270.04      5.30 o
   2   6  11       21.58       28.85      2.67 o
   3   6  11      160.23      174.09      6.03 o
   4   6  11        3.77       -0.23      2.47 o
   5   6  11       18.47       10.28      4.11 o
   6   6  11        6.33       -2.65      4.39 o
   7   6  11        6.11       12.30      6.50 o
   1   7  11       18.94       19.24      2.18 o
   2   7  11       28.46       25.90      3.14 o
   3   7  11       36.18       29.87      3.36 o
   4   7  11       14.64       12.50      2.62 o
   5   7  11        2.86        0.54      4.79 o
   6   7  11       73.36       90.85      9.14 o
   7   7  11       57.33       51.59      9.80 o
   0   8  11     1013.69      939.95     18.10 o
   1   8  11      106.83      114.34      4.37 o
   2   8  11        3.97        1.63      2.06 o
   3   8  11       54.92       60.36      3.21 o
   4   8  11       87.50       95.95     10.11 o
   5   8  11        0.31       -0.64      5.28 o
   6   8  11       19.84       13.27      6.28 o
   1   9  11        0.51        8.22      7.78 o
   2   9  11       32.30       32.98      3.77 o
   3   9  11      125.37      127.76      5.30 o
   4   9  11      101.03       83.06      6.39 o
   5   9  11        0.99       -0.54      5.59 o
   6   9  11        1.27       -0.98      5.70 o
   0  10  11       74.69       66.58     15.27 o
   1  10  11       49.47       46.63      9.63 o
   2  10  11       36.00       40.45      6.62 o
   3  10  11       13.22       10.23      5.08 o
   4  10  11       52.91       37.19      7.46 o
   5  10  11       21.93       19.67      4.60 o
   1  11  11      174.38      157.15     15.77 o
   2  11  11       12.60        9.82      8.05 o
   3  11  11        1.94       -6.30      7.68 o
   4  11  11       17.34       16.50      4.61 o
   0  12  11      107.39      153.43     21.27 o
   1  12  11        7.03       10.05      6.67 o
   2  12  11        1.58        3.12      8.55 o
   0   0  12    23567.54    24917.34    301.85 o
   1   0  12     3793.94     4130.00     35.99 o
   2   0  12      711.45      732.12      9.71 o
   3   0  12       25.49       44.29      3.69 o
   4   0  12     4612.89     4756.98     61.55 o
   5   0  12      350.23      385.81     11.96 o
   6   0  12        0.43        2.13      4.60 o
   7   0  12       18.42       27.92      6.31 o
   8   0  12       28.85       16.94      9.79 o
   1   1  12      571.86      608.02      7.39 o
   2   1  12     7075.96     7145.66     38.64 o
   3   1  12      995.02     1001.85      9.80 o
   4   1  12      408.20      377.12      6.75 o
   5   1  12        1.24        3.52      2.86 o
   6   1  12      125.37      131.60      6.07 o
   7   1  12        0.26        0.62      4.20 o
   8   1  12        0.81       -6.94      5.35 o
   0   2  12       41.43       37.92      3.94 o
   1   2  12     5157.67     5559.11     37.59 o
   2   2  12       11.12       11.47      1.73 o
   3   2  12      517.59      565.30      8.91 o
   4   2  12      435.61      439.76      6.90 o
   5   2  12      202.43      192.74      5.52 o
   6   2  12      234.85      230.74      7.06 o
   7   2  12        1.12        0.45      4.46 o
   8   2  12        0.47       -2.34      4.81 o
   1   3  12       56.34       66.98      3.23 o
   2   3  12      804.25      780.00      8.81 o
   3   3  12      409.80      440.50     10.69 o
   4   3  12       54.04       54.66      3.84 o
   5   3  12      557.75      552.02     10.38 o
   6   3  12       50.01       45.89      5.36 o
   7   3  12        2.74        1.38      4.48 o
   8   3  12        4.36       12.93      5.50 o
   0   4  12       11.09       21.18      3.37 o
   1   4  12      374.75      359.70      6.88 o
   2   4  12       91.94       94.82      3.62 o
   3   4  12      837.43      830.64     11.13 o
   4   4  12      260.09      283.59      8.18 o
   5   4  12        9.22        9.39      3.24 o
   6   4  12       18.64       15.28      5.06 o
   7   4  12        1.15        3.70      4.69 o
   8   4  12        0.37       -3.35      5.53 o
   1   5  12       12.20        6.76      2.50 o
   2   5  12       66.82       63.13      3.81 o
   3   5  12      214.82      211.97      5.87 o
   4   5  12      120.55      114.24      5.29 o
   5   5  12        7.45       15.14      4.06 o
   6   5  12       11.02        9.87      4.39 o
   7   5  12       41.61       33.61      8.13 o
   0   6  12        1.56        1.24      3.65 o
   1   6  12       34.50       35.51      2.76 o
   2   6  12      225.92      220.37      8.90 o
   3   6  12       16.53       12.59      2.61 o
   4   6  12       18.18       19.94      3.18 o
   5   6  12      186.61      184.53      8.54 o
   6   6  12        1.70        7.45      6.30 o
   7   6  12        3.45        2.41      6.05 o
   1   7  12        9.06       14.15      2.29 o
   2   7  12       30.87       30.27      3.12 o
   3   7  12      123.24      132.44      6.29 o
   4   7  12       26.38       32.03      4.31 o
   5   7  12       37.58       28.67      6.50 o
   6   7  12      115.95      130.06     10.46 o
   7   7  12       19.73       26.18      7.36 o
   0   8  12      529.86      542.72      9.53 o
   1   8  12       61.81       61.62      2.98 o
   2   8  12       22.63       14.55      2.49 o
   3   8  12        6.56        7.66      3.27 o
   4   8  12        3.56       -1.50      5.93 o
   5   8  12       84.38       71.69      7.97 o
   6   8  12       52.88       52.11      9.38 o
   1   9  12      446.67      406.03      9.76 o
   2   9  12        1.91       -2.08      2.89 o
   3   9  12       22.34       29.16      3.00 o
   4   9  12       72.74       58.10      9.09 o
   5   9  12        3.91       -4.38      6.81 o
   0  10  12        0.53       -5.01     11.76 o
   1  10  12      135.60      123.38     18.90 o
   2  10  12        4.53        6.17      6.92 o
   3  10  12      119.73      119.35      8.01 o
   4  10  12        0.51       -6.89      6.88 o
   1  11  12       53.45       57.35     11.05 o
   2  11  12        1.08       -4.73      7.96 o
   3  11  12       26.49       29.33      9.50 o
   0  12  12        1.17        5.26     12.51 o
   1  12  12        2.39       14.36      9.46 o
   1   1  13     6016.49     6566.39     46.74 o
   2   1  13      663.51      706.15      7.42 o
   3   1  13     2878.28     2989.95     23.66 o
   4   1  13       94.96      104.69      4.21 o
   5   1  13      126.95      133.66      5.71 o
   6   1  13        0.70        4.31      3.48 o
   7   1  13       69.22       65.04      6.45 o
   8   1  13        1.67        0.89      6.00 o
   0   2  13        6.07        4.01      2.81 o
   1   2  13     1467.85     1639.30     14.35 o
   2   2  13       36.47       37.07      2.56 o
   3   2  13     2375.97     2493.43     22.82 o
   4   2  13       98.51      102.65      5.00 o
   5   2  13       31.58       32.59      3.18 o
   6   2  13        4.67        4.50      3.39 o
   7   2  13      126.22      123.97      8.06 o
   8   2  13        5.31       15.27      5.46 o
   1   3  13     2666.15     2732.07     27.14 o
   2   3  13       19.88       16.70      2.48 o
   3   3  13        8.86        5.41      2.39 o
   4   3  13       64.65       67.14      4.33 o
   5   3  13      332.66      332.72      8.37 o
   6   3  13        7.45       12.47      4.42 o
   7   3  13        2.19        2.90      4.51 o
   8   3  13        9.92       11.70      5.68 o
   0   4  13        2.90        0.86      2.75 o
   1   4  13     2065.41     2067.90     20.31 o
   2   4  13      193.95      203.91      5.00 o
   3   4  13      442.99      458.45      8.32 o
   4   4  13       73.19       89.09      4.84 o
   5   4  13       27.01       27.28      4.99 o
   6   4  13        0.06        3.02      4.07 o
   7   4  13        0.01        0.15      4.70 o
   1   5  13      785.93      811.22     11.06 o
   2   5  13        9.64        7.38      2.48 o
   3   5  13        0.98        3.36      2.43 o
   4   5  13        3.53        2.47      2.68 o
   5   5  13       29.92       22.39      4.49 o
   6   5  13        1.86       -7.17      4.78 o
   7   5  13        4.17        3.35      6.13 o
   0   6  13       71.46       57.44      5.82 o
   1   6  13      236.84      204.51      7.52 o
   2   6  13       29.52       28.35      3.68 o
   3   6  13      203.25      212.26      7.39 o
   4   6  13      124.93      114.47      5.51 o
   5   6  13      143.80      160.86     10.20 o
   6   6  13        8.61       13.22      5.93 o
   7   6  13       22.57       17.30      8.68 o
   1   7  13      591.58      624.39      8.73 o
   2   7  13       50.39       48.96      4.65 o
   3   7  13      308.19      294.81      7.65 o
   4   7  13       60.64       66.64      6.26 o
   5   7  13        1.27        2.07      5.34 o
   6   7  13        1.81        6.78      5.85 o
   0   8  13        3.06        3.37      2.61 o
   1   8  13        9.00        2.07      2.02 o
   2   8  13      209.33      184.86      5.67 o
   3   8  13       49.51       33.13      3.89 o
   4   8  13        5.85       15.21     13.77 o
   5   8  13        0.65       -3.25      4.90 o
   6   8  13       15.45       15.75      6.51 o
   1   9  13        0.02        0.46      2.59 o
   2   9  13        0.84        1.24      3.60 o
   3   9  13       65.71       55.14      4.72 o
   4   9  13        0.12       -5.56      4.73 o
   5   9  13        5.43        1.36      6.59 o
   0  10  13       42.44       31.79     13.52 o
   1  10  13       36.85       42.89      9.91 o
   2  10  13        0.89        5.97      8.24 o
   3  10  13       21.73       18.53      7.02 o
   4  10  13       12.28       12.28      6.22 o
   1  11  13       94.97       87.08     12.92 o
   2  11  13        8.20        2.86      8.47 o
   3  11  13        2.33       10.05      8.66 o
   0  12  13        5.95      -11.51     12.01 o
   1  12  13        0.53       -6.44      8.67 o
   0   0  14     6757.84     6901.09    134.66 o
   1   0  14     4826.41     5475.78     52.76 o
   2   0  14      430.63      405.40      7.47 o
   3   0  14     1599.38     1688.84     21.19 o
   4   0  14     2073.10     2000.01     30.13 o
   5   0  14      209.72      227.59     10.23 o
   6   0  14        3.75        6.21      5.23 o
   7   0  14      123.74      106.68      9.16 o
   8   0  14       56.97       64.42     12.28 o
   1   1  14     4724.96     5267.40     42.20 o
   2   1  14     3399.42     3447.16     24.26 o
   3   1  14      178.01      172.55      5.77 o
   4   1  14       54.35       63.00      3.86 o
   5   1  14      164.41      135.62      7.46 o
   6   1  14      392.49      436.31     14.01 o
   7   1  14        7.71       10.94      4.97 o
   8   1  14       48.61       54.52      8.56 o
   0   2  14     7548.12     7392.53     70.22 o
   1   2  14       27.59       24.78      2.70 o
   2   2  14        2.38        1.85      1.93 o
   3   2  14      126.32      122.48      4.41 o
   4   2  14      256.40      274.57      7.85 o
   5   2  14       27.73       32.55      3.37 o
   6   2  14        5.10        1.52      3.99 o
   7   2  14        6.29       -4.37      4.33 o
   8   2  14       17.61       15.99      5.64 o
   1   3  14     1414.65     1410.83     15.16 o
   2   3  14      736.88      753.12     13.13 o
   3   3  14        0.36        3.43      1.95 o
   4   3  14       40.76       40.52      3.78 o
   5   3  14       69.38       72.97      5.25 o
   6   3  14      142.67      160.42      9.46 o
   7   3  14        0.20       -1.42      4.52 o
   8   3  14        0.73        4.27      5.36 o
   0   4  14      566.62      530.56     12.31 o
   1   4  14        1.07        1.79      2.11 o
   2   4  14      722.10      720.24      9.42 o
   3   4  14       26.76       32.15      2.59 o
   4   4  14       13.85       12.38      3.51 o
   5   4  14        5.82        1.60      3.25 o
   6   4  14       10.35        7.45      4.64 o
   7   4  14       21.98       25.81      5.63 o
   1   5  14      131.62      136.44      5.26 o
   2   5  14       36.90       33.16      3.15 o
   3   5  14       99.70      115.15      5.52 o
   4   5  14        5.58        4.73      2.85 o
   5   5  14        1.02        5.32      4.16 o
   6   5  14      138.93      127.25      8.16 o
   7   5  14        4.90        7.15      6.31 o
   0   6  14      724.59      683.21     15.73 o
   1   6  14      184.53      167.35      7.28 o
   2   6  14      188.12      176.75      9.10 o
   3   6  14        7.58        8.20      3.54 o
   4   6  14       14.22       16.31      4.10 o
   5   6  14      193.76      194.07      8.98 o
   6   6  14        1.11        5.06      5.98 o
   7   6  14        2.58        6.58      6.59 o
   1   7  14      124.00      110.17      4.54 o
   2   7  14       35.91       36.16      3.67 o
   3   7  14       20.88       16.96      3.57 o
   4   7  14      120.46      121.40      7.74 o
   5   7  14        0.02        2.97      5.27 o
   6   7  14       29.10       20.58      6.92 o
   0   8  14       56.32       56.05      4.48 o
   1   8  14        2.39        2.87      2.22 o
   2   8  14       70.01       62.81      4.11 o
   3   8  14       14.02       12.16      4.01 o
   4   8  14       83.76      113.52     11.23 o
   5   8  14        1.78        0.24      5.32 o
   6   8  14       10.47       17.49      6.88 o
   1   9  14      518.34      472.27      7.06 o
   2   9  14       38.70       47.07      3.53 o
   3   9  14       67.68       74.62      5.49 o
   4   9  14       52.45       61.21      6.50 o
   5   9  14       33.88       42.78     14.14 o
   0  10  14       38.64       24.03     13.27 o
   1  10  14       22.47       25.39      9.11 o
   2  10  14        0.73        0.88      3.45 o
   3  10  14      130.30      125.91      9.73 o
   4  10  14        0.86       -4.94      3.30 o
   1  11  14       10.21        4.16      8.67 o
   2  11  14       47.15       56.75     11.40 o
   3  11  14       88.91       87.68     12.54 o
   1   1  15       16.09       13.87      2.73 o
   2   1  15       37.49       36.58      3.06 o
   3   1  15       36.19       40.30      2.78 o
   4   1  15        7.44        9.43      2.95 o
   5   1  15       16.57       20.37      3.58 o
   6   1  15      235.94      226.78      7.92 o
   7   1  15       16.98        8.60      5.03 o
   8   1  15        4.59       10.58      6.91 o
   0   2  15        5.32       19.02      6.76 o
   1   2  15     1359.11     1320.98     20.76 o
   2   2  15      250.87      271.63      7.00 o
   3   2  15      219.18      216.20      5.52 o
   4   2  15       35.60       30.35      3.68 o
   5   2  15      193.29      183.20      8.28 o
   6   2  15        2.30        5.58      4.44 o
   7   2  15       19.13       21.54      5.48 o
   8   2  15       37.78       35.72      7.90 o
   1   3  15      563.60      569.59      9.29 o
   2   3  15       21.61       37.42      3.52 o
   3   3  15      402.38      408.52      7.05 o
   4   3  15      406.94      429.47      9.06 o
   5   3  15      211.56      227.45      7.97 o
   6   3  15       72.51       59.30      6.26 o
   7   3  15       39.39       45.72      6.42 o
   0   4  15      323.80      289.19      8.97 o
   1   4  15      368.13      383.90      7.83 o
   2   4  15        0.19        0.26      2.61 o
   3   4  15      488.52      506.70      9.52 o
   4   4  15       42.53       38.16      4.06 o
   5   4  15        0.40       -0.26      5.13 o
   6   4  15       33.80       34.64      5.53 o
   7   4  15       65.07       66.45      7.21 o
   1   5  15      867.58      866.39     12.18 o
   2   5  15     1220.52     1248.75     14.96 o
   3   5  15      760.33      763.10     10.58 o
   4   5  15        9.58        7.26      3.18 o
   5   5  15      113.50      129.36      7.64 o
   6   5  15       13.02       23.77      5.39 o
   7   5  15        0.48        7.22      7.43 o
   0   6  15        0.09        2.99      3.34 o
   1   6  15      833.70      780.03     13.98 o
   2   6  15        7.14        7.78      5.76 o
   3   6  15      668.17      686.37     16.89 o
   4   6  15      379.02      392.30     15.53 o
   5   6  15       29.20       35.21      5.30 o
   6   6  15        0.28        6.68      5.95 o
   7   6  15        5.67       14.03      7.42 o
   1   7  15      387.33      367.14      7.16 o
   2   7  15      166.46      179.51      6.44 o
   3   7  15      212.20      227.86      7.30 o
   4   7  15       30.67       45.22      9.01 o
   5   7  15      197.80      208.96     12.16 o
   6   7  15       11.74       15.80      6.64 o
   0   8  15      111.73      111.58      5.95 o
   1   8  15      730.64      701.66      9.80 o
   2   8  15      248.22      247.33      7.59 o
   3   8  15      446.08      468.33     11.77 o
   4   8  15       19.58        0.30      7.63 o
   5   8  15       22.42       13.56      5.96 o
   1   9  15       36.78       44.74      4.34 o
   2   9  15        5.98        1.88      3.68 o
   3   9  15        6.71        6.98      3.81 o
   4   9  15       16.14       16.24      4.94 o
   5   9  15       89.19       93.98     11.64 o
   0  10  15      229.06      202.99     22.53 o
   1  10  15       87.29       77.17     11.84 o
   2  10  15        4.10        5.91      8.05 o
   3  10  15        9.36       21.85      5.51 o
   4  10  15        1.91        1.24      3.82 o
   1  11  15       15.79       16.94      9.82 o
   2  11  15        0.34        0.75      8.67 o
   0   0  16     2419.36     2640.84     63.32 o
   1   0  16      273.14      329.17     12.92 o
   2   0  16      143.03      147.80      7.37 o
   3   0  16        4.65       -0.20      3.68 o
   4   0  16        8.24        7.40      4.36 o
   5   0  16      296.51      318.05     16.54 o
   6   0  16       11.03       -6.46      6.13 o
   7   0  16       84.59       79.61     12.35 o
   8   0  16       15.35       25.69     10.79 o
   1   1  16       40.84       26.25      3.54 o
   2   1  16     1779.11     1731.49     18.51 o
   3   1  16      192.31      194.10      4.96 o
   4   1  16       18.63       16.79      3.23 o
   5   1  16       51.20       47.12      4.34 o
   6   1  16       12.68       21.59      4.22 o
   7   1  16       10.18       14.09      5.46 o
   8   1  16       68.70       93.82     10.17 o
   0   2  16      252.21      203.65      8.67 o
   1   2  16        6.58        5.29      2.56 o
   2   2  16       17.33       23.39      3.27 o
   3   2  16      544.44      540.77      8.66 o
   4   2  16      567.41      557.99     11.19 o
   5   2  16       11.33       16.32      4.46 o
   6   2  16        4.53        8.11      4.66 o
   7   2  16        7.29        4.64      4.93 o
   1   3  16      357.65      360.12      6.81 o
   2   3  16      350.03      315.72      7.76 o
   3   3  16        3.68       -0.86      2.32 o
   4   3  16       18.34       21.72      4.22 o
   5   3  16       88.99       88.58      6.09 o
   6   3  16       21.74       22.91      5.42 o
   7   3  16       40.43       54.40      6.95 o
   0   4  16     1170.86     1183.14     21.60 o
   1   4  16       85.52       82.30      5.30 o
   2   4  16      717.90      704.27     13.00 o
   3   4  16        1.15        8.28      2.86 o
   4   4  16      778.20      778.16     12.51 o
   5   4  16       54.42       56.56      5.76 o
   6   4  16        4.01        3.35      4.72 o
   7   4  16       10.48       10.63      5.50 o
   1   5  16       12.97       18.41      3.34 o
   2   5  16      196.34      185.04      8.59 o
   3   5  16      166.44      159.36      5.57 o
   4   5  16       74.87       77.68      6.05 o
   5   5  16       80.07       84.91      6.73 o
   6   5  16      288.25      289.39     14.65 o
   7   5  16        1.00        3.47      8.50 o
   0   6  16     3043.23     2969.98     34.60 o
   1   6  16      212.32      200.21      6.13 o
   2   6  16       35.73       35.18      4.01 o
   3   6  16      338.89      364.88      9.88 o
   4   6  16       62.08       68.42      5.91 o
   5   6  16        2.64        6.79      4.79 o
   6   6  16        5.33       13.91      6.81 o
   1   7  16      298.26      302.57      7.68 o
   2   7  16      832.62      751.99     23.49 o
   3   7  16      495.20      471.96     20.75 o
   4   7  16       58.48       54.44      9.25 o
   5   7  16       89.07       97.58      9.41 o
   6   7  16      188.31      219.31     13.61 o
   0   8  16      409.42      380.15      9.82 o
   1   8  16       56.94       58.93      4.62 o
   2   8  16       81.45       86.17      6.47 o
   3   8  16      256.19      292.80     14.10 o
   4   8  16      102.12       75.75     10.03 o
   5   8  16       30.01       38.83      9.39 o
   1   9  16       14.90       15.99      3.63 o
   2   9  16      200.36      168.03      8.02 o
   3   9  16      137.97      119.35      7.18 o
   4   9  16       60.46       44.87      6.54 o
   5   9  16       76.75       77.77     11.28 o
   0  10  16       17.28        9.76     13.02 o
   1  10  16       48.72       54.43      6.05 o
   2  10  16        3.25       -1.60      4.46 o
   3  10  16        8.33       13.48      3.62 o
   1  11  16       63.37       80.92     12.89 o
   2  11  16        4.59       -4.37      8.39 o
   1   1  17      185.50      178.30      8.25 o
   2   1  17       70.45       57.86      4.96 o
   3   1  17      173.01      167.91      5.85 o
   4   1  17       19.00       16.85      3.39 o
   5   1  17      264.66      288.72      8.19 o
   6   1  17      127.81      153.12      6.94 o
   7   1  17      288.60      309.48     12.08 o
   0   2  17       15.12       15.85      3.35 o
   1   2  17      454.59      446.79     10.67 o
   2   2  17        8.12        7.91      2.95 o
   3   2  17        0.03        5.43      2.50 o
   4   2  17       90.15      100.92      6.07 o
   5   2  17      174.06      178.94      8.69 o
   6   2  17       44.68       45.27      6.01 o
   7   2  17       31.89       34.14      6.67 o
   1   3  17       69.03       69.93      4.44 o
   2   3  17      596.68      579.26     10.55 o
   3   3  17      134.76      134.24      5.01 o
   4   3  17      212.62      223.28      7.58 o
   5   3  17       80.10       81.93      6.75 o
   6   3  17      282.59      343.41     11.86 o
   7   3  17       41.59       40.20      6.61 o
   0   4  17      945.40      881.77     15.69 o
   1   4  17       28.16       32.47      3.63 o
   2   4  17      118.56      106.52      5.60 o
   3   4  17      201.74      203.96      6.60 o
   4   4  17      464.82      512.65     10.36 o
   5   4  17       50.53       51.78      6.53 o
   6   4  17      103.97      103.51      7.89 o
   7   4  17        8.33       20.05      5.72 o
   1   5  17     2001.99     1961.43     21.43 o
   2   5  17      365.98      332.55      7.28 o
   3   5  17      249.73      235.16      6.64 o
   4   5  17        3.49        3.24      4.10 o
   5   5  17      422.19      448.36     12.28 o
   6   5  17        6.88        6.22      5.42 o
   7   5  17       52.85       44.31      8.71 o
   0   6  17      139.88      129.88      7.46 o
   1   6  17     2997.07     2966.73     26.58 o
   2   6  17       19.70       16.43      3.28 o
   3   6  17      913.91      940.32     20.89 o
   4   6  17      377.58      373.75     12.35 o
   5   6  17      145.70      140.06     10.71 o
   6   6  17        9.85       29.85      7.27 o
   1   7  17     1533.25     1530.46     20.25 o
   2   7  17       44.33       57.82      6.18 o
   3   7  17       32.85       37.00      5.47 o
   4   7  17        5.77        5.87      7.68 o
   5   7  17      120.85      132.39     13.45 o
   6   7  17       35.92       29.85      7.63 o
   0   8  17       83.97       90.67      9.02 o
   1   8  17       90.32       94.14      6.53 o
   2   8  17      189.63      164.31      8.27 o
   3   8  17      161.97      197.94      9.20 o
   4   8  17        1.22       -0.36      4.97 o
   5   8  17       76.19       68.43     10.98 o
   1   9  17       85.75      100.67      6.53 o
   2   9  17       18.98       21.49      4.46 o
   3   9  17       56.60       52.15      6.90 o
   4   9  17       26.66       35.43      6.15 o
   0  10  17      221.47      230.02     25.03 o
   1  10  17      108.41      116.17     10.57 o
   2  10  17        0.49      -10.16      7.23 o
   3  10  17       13.68        5.22      3.79 o
   1  11  17       16.19       15.14     10.27 o
   0   0  18     3314.15     3168.71     75.09 o
   1   0  18      897.70      868.02     32.29 o
   2   0  18      196.12      199.27     16.14 o
   3   0  18      391.18      411.90     12.13 o
   4   0  18      857.42      891.33     22.76 o
   5   0  18     1177.32     1200.89     40.64 o
   6   0  18      171.91      194.07     11.17 o
   7   0  18       16.73       31.66     10.62 o
   1   1  18      516.95      513.20     13.26 o
   2   1  18      372.62      378.08     12.75 o
   3   1  18       66.63       69.42      5.28 o
   4   1  18      103.86      109.63      5.84 o
   5   1  18      448.86      493.71     10.27 o
   6   1  18      309.91      336.25     11.72 o
   7   1  18       52.62       56.66      8.33 o
   0   2  18      427.17      409.26     10.47 o
   1   2  18     1010.04      981.49     15.80 o
   2   2  18        2.19        7.51      3.55 o
   3   2  18     2728.17     2761.31     35.35 o
   4   2  18       76.92       74.15      6.76 o
   5   2  18      212.15      251.89     10.27 o
   6   2  18        3.95       13.03      4.95 o
   7   2  18       10.87       13.39      5.58 o
   1   3  18      136.16      121.67      6.33 o
   2   3  18      432.46      434.84     10.17 o
   3   3  18     1696.75     1722.86     20.73 o
   4   3  18      265.11      261.02     11.27 o
   5   3  18       18.27       35.33      5.55 o
   6   3  18        9.38       10.71      5.55 o
   7   3  18       20.78       34.74      6.38 o
   0   4  18        7.65        6.31      3.95 o
   1   4  18       69.41       70.29      4.87 o
   2   4  18       64.46       70.61      5.15 o
   3   4  18      662.41      677.85     11.33 o
   4   4  18      162.84      172.35      8.43 o
   5   4  18      130.65      137.13      8.18 o
   6   4  18        9.36       13.50      5.76 o
   7   4  18       51.89       47.39      7.87 o
   1   5  18     3620.03     3561.24     30.89 o
   2   5  18      449.73      429.47     11.62 o
   3   5  18      664.35      677.56     19.69 o
   4   5  18       29.23       34.46      5.15 o
   5   5  18       17.84       18.19      5.03 o
   6   5  18       61.46       82.04      8.21 o
   0   6  18      126.51      114.24      8.09 o
   1   6  18      237.75      225.98      7.88 o
   2   6  18        0.50        2.89      3.36 o
   3   6  18       26.65       31.11      6.35 o
   4   6  18       35.88       34.48      5.92 o
   5   6  18        1.32       10.11      6.39 o
   6   6  18       51.79       49.64      8.19 o
   1   7  18       74.51       67.85      5.58 o
   2   7  18       57.05       58.74      6.07 o
   3   7  18      902.48      917.00     27.94 o
   4   7  18       10.72       10.69      7.26 o
   5   7  18       27.61       41.58      9.55 o
   0   8  18      361.41      377.26     15.02 o
   1   8  18      221.99      191.50      8.43 o
   2   8  18       17.87       20.61      4.74 o
   3   8  18      266.68      271.49     11.64 o
   4   8  18       93.34       99.73      9.71 o
   5   8  18       14.40       13.69      8.33 o
   1   9  18        0.94        0.26      3.78 o
   2   9  18      101.84       86.97      6.56 o
   3   9  18       47.66       55.85      6.02 o
   4   9  18       73.01       62.30      7.70 o
   0  10  18      186.68      177.74      9.77 o
   1  10  18        6.13        6.27      3.49 o
   2  10  18       18.86       18.90      4.09 o
   3  10  18        0.65        9.37      4.09 o
   1   1  19       93.69      102.69      9.90 o
   2   1  19      285.03      279.16     10.68 o
   3   1  19       57.04       60.11      5.82 o
   4   1  19      354.92      348.30     10.28 o
   5   1  19       48.77       56.78      6.00 o
   6   1  19        6.40       10.54      5.07 o
   7   1  19      343.74      341.97     16.15 o
   0   2  19      634.35      621.38     13.42 o
   1   2  19       27.75       39.01      4.42 o
   2   2  19       12.30        9.94      4.19 o
   3   2  19     1121.33     1144.22     16.25 o
   4   2  19       38.63       50.49      5.48 o
   5   2  19      254.68      277.16     10.73 o
   6   2  19        1.95        9.69      6.09 o
   7   2  19        7.82       10.11      5.49 o
   1   3  19     3496.22     3535.66     36.57 o
   2   3  19      701.96      695.76     21.39 o
   3   3  19      520.03      528.10     13.14 o
   4   3  19       22.48       31.12      4.72 o
   5   3  19     1008.39     1025.33     21.26 o
   6   3  19        2.88        2.69      5.32 o
   7   3  19      113.63      133.88      9.26 o
   0   4  19       52.01       45.88      5.63 o
   1   4  19     4874.75     4816.39     42.38 o
   2   4  19       26.58       32.21      4.48 o
   3   4  19     1367.39     1362.10     27.17 o
   4   4  19       70.21       76.53      6.44 o
   5   4  19      251.65      248.22     12.42 o
   6   4  19        0.67       -3.26      4.55 o
   1   5  19       37.30       48.70      4.41 o
   2   5  19      272.64      287.56      9.23 o
   3   5  19       97.49       72.36      7.98 o
   4   5  19       19.30       16.13      5.41 o
   5   5  19        2.25        7.86      4.64 o
   6   5  19        7.31       10.26      7.20 o
   0   6  19       26.49       21.54      4.84 o
   1   6  19      971.93      976.12     13.43 o
   2   6  19       89.49       90.07      8.43 o
   3   6  19       74.01       79.39      8.31 o
   4   6  19        0.28       -7.18      5.19 o
   5   6  19      103.64       99.69     18.54 o
   6   6  19        7.07       -1.66      6.37 o
   1   7  19      464.56      427.16     12.76 o
   2   7  19      106.12       88.35      6.29 o
   3   7  19        7.63       18.61      5.83 o
   4   7  19       11.81        9.48     13.39 o
   5   7  19       27.33       15.64      8.70 o
   0   8  19       12.68        4.23      6.01 o
   1   8  19      277.02      245.67      9.68 o
   2   8  19       12.45       17.45      4.87 o
   3   8  19       19.40       19.27      5.75 o
   4   8  19       27.31       33.99      6.69 o
   5   8  19       59.38       50.11     10.51 o
   1   9  19       10.70       13.07      4.21 o
   2   9  19       37.23       45.57      5.63 o
   3   9  19      247.73      239.79      9.95 o
   4   9  19       39.59       44.47      7.04 o
   0  10  19       25.07       28.35      6.16 o
   1  10  19       15.60       17.05      4.44 o
   2  10  19        9.87       15.87      4.88 o
   0   0  20        0.22       -4.25      6.01 o
   1   0  20       27.82       18.77      8.01 o
   2   0  20      283.56      274.82     19.77 o
   3   0  20      220.24      212.06     12.17 o
   4   0  20      569.20      496.41     14.57 o
   5   0  20      583.59      632.47     33.44 o
   6   0  20      114.57      129.41     10.26 o
   7   0  20      153.77      182.26     17.85 o
   1   1  20     1070.00     1016.57     21.52 o
   2   1  20     1378.87     1309.16     23.88 o
   3   1  20      172.27      188.08     10.26 o
   4   1  20        0.11       -3.06      3.75 o
   5   1  20        1.08       -0.24      3.48 o
   6   1  20       82.84       71.59      6.91 o
   7   1  20       23.11       40.70      8.30 o
   0   2  20     2635.95     2639.02     40.07 o
   1   2  20      427.55      391.50     10.10 o
   2   2  20      396.96      386.19     11.22 o
   3   2  20        6.84       18.05      5.68 o
   4   2  20      278.01      279.45      9.99 o
   5   2  20        1.99        2.34      5.32 o
   6   2  20       12.75       23.91      5.63 o
   7   2  20        8.32       18.24      5.89 o
   1   3  20     1036.70     1045.40     16.64 o
   2   3  20       12.21        9.70      4.36 o
   3   3  20      415.48      394.62     12.09 o
   4   3  20       50.07       52.16      5.81 o
   5   3  20       93.72      128.86      8.32 o
   6   3  20        5.85        3.75      4.91 o
   0   4  20      244.99      232.24      9.87 o
   1   4  20      746.23      786.60     15.48 o
   2   4  20       12.56        9.25      4.13 o
   3   4  20     1620.62     1661.56     31.47 o
   4   4  20        2.33       10.90      4.90 o
   5   4  20       35.81       37.04      5.79 o
   6   4  20        3.52        2.21      4.97 o
   1   5  20     3991.05     3970.38     34.39 o
   2   5  20        9.76       17.28      4.89 o
   3   5  20      146.61      149.89     10.43 o
   4   5  20       20.66       18.37      5.30 o
   5   5  20      141.49      135.27      8.61 o
   6   5  20      157.49      151.11     12.16 o
   0   6  20      112.55       96.14      9.45 o
   1   6  20       42.64       41.56      5.05 o
   2   6  20        0.02        3.87      3.83 o
   3   6  20      235.36      246.32     10.69 o
   4   6  20       33.19       26.47      8.36 o
   5   6  20      124.88      136.44     13.69 o
   1   7  20       29.15       31.70      4.77 o
   2   7  20       10.42       13.72      5.38 o
   3   7  20      503.94      493.17     15.68 o
   4   7  20       28.41       25.51      8.38 o
   5   7  20        1.76        4.04      7.91 o
   0   8  20       71.14       76.69      9.40 o
   1   8  20       34.67       33.81      7.16 o
   2   8  20       32.00       36.28      5.56 o
   3   8  20       62.47       73.20      7.95 o
   4   8  20       34.53       26.81      6.64 o
   1   9  20       16.51       26.63      4.95 o
   2   9  20        2.75       -3.72      6.28 o
   3   9  20       10.02       15.05      5.63 o
   0  10  20      107.62      116.13      9.82 o
   1  10  20       24.40       35.99      6.07 o
   2  10  20        0.70       -1.70      4.03 o
   1   1  21      102.05       95.72      7.98 o
   2   1  21        7.72        4.15      4.48 o
   3   1  21       22.13       21.41      5.57 o
   4   1  21      151.54      155.95      8.10 o
   5   1  21       57.26       59.18      6.59 o
   6   1  21      286.84      321.65     12.10 o
   7   1  21       32.61       39.33      8.07 o
   0   2  21      243.29      232.88     23.75 o
   1   2  21       49.80       46.36      4.87 o
   2   2  21      107.36       80.63      7.67 o
   3   2  21       65.15       80.20      7.94 o
   4   2  21      164.06      146.00      8.18 o
   5   2  21      220.75      224.92     12.03 o
   6   2  21        0.00        1.92      4.85 o
   1   3  21       49.39       49.92      5.20 o
   2   3  21       17.44       24.95      5.26 o
   3   3  21       62.18       68.67      7.91 o
   4   3  21       82.03       74.81      7.32 o
   5   3  21       28.89       27.05      5.54 o
   6   3  21        6.38        5.79      5.23 o
   0   4  21     1707.09     1769.77     29.42 o
   1   4  21       55.93       49.07      5.10 o
   2   4  21       63.40       63.92      7.47 o
   3   4  21       42.54       50.82      8.38 o
   4   4  21       23.83       35.82      6.17 o
   5   4  21       35.92       29.68      5.59 o
   6   4  21        8.30        6.21      5.21 o
   1   5  21      313.99      322.34     13.07 o
   2   5  21      736.88      789.25     17.52 o
   3   5  21      188.82      184.04     11.56 o
   4   5  21        8.75        0.09      5.41 o
   5   5  21        4.44        3.36      6.07 o
   6   5  21       33.70       36.92     10.00 o
   0   6  21      156.78      158.29     10.19 o
   1   6  21      218.07      195.32      8.64 o
   2   6  21       76.60       86.07      7.11 o
   3   6  21       62.49       60.78      6.62 o
   4   6  21      367.45      434.76     31.16 o
   5   6  21       25.05       31.50      9.61 o
   1   7  21      106.04       95.43      6.58 o
   2   7  21       96.69      106.98      7.88 o
   3   7  21      183.46      206.67     14.18 o
   4   7  21       20.31       15.27      8.36 o
   5   7  21       10.68       10.60      8.70 o
   0   8  21       49.52       50.80      8.84 o
   1   8  21        0.97       -1.35      4.18 o
   2   8  21       90.17       94.90      7.57 o
   3   8  21        9.77        5.67      6.63 o
   4   8  21        1.24        9.08      5.98 o
   1   9  21      118.52      130.38      8.06 o
   2   9  21        8.23        9.89      5.31 o
   3   9  21        1.38        0.56      4.98 o
   0  10  21       30.25       30.13      6.87 o
   1  10  21        0.83        0.73      3.96 o
   0   0  22      240.03      241.03     19.02 o
   1   0  22     1102.86     1116.67     29.03 o
   2   0  22       20.74       11.51      9.01 o
   3   0  22      549.98      618.72     31.79 o
   4   0  22      421.93      401.63     13.54 o
   5   0  22       19.45       13.27      5.88 o
   6   0  22       78.51       70.64     15.39 o
   1   1  22      186.16      167.28     10.25 o
   2   1  22       16.14        9.25      5.20 o
   3   1  22      127.04      130.42     10.85 o
   4   1  22      231.49      222.76     13.37 o
   5   1  22       78.01       97.19      7.38 o
   6   1  22       34.53       48.37      6.52 o
   0   2  22      684.99      608.49     20.97 o
   1   2  22      363.96      350.79     10.90 o
   2   2  22      324.88      318.05     12.13 o
   3   2  22      538.03      532.43     15.75 o
   4   2  22      378.97      325.79     12.06 o
   5   2  22       24.65       21.51      5.91 o
   6   2  22        2.46       -0.34      5.06 o
   1   3  22      190.19      171.92      8.46 o
   2   3  22     1815.77     1753.32     26.63 o
   3   3  22      603.42      608.73     18.34 o
   4   3  22       32.76       36.19      8.89 o
   5   3  22      188.75      185.07      9.90 o
   6   3  22       62.15       46.23      6.63 o
   0   4  22     1333.68     1305.42     28.29 o
   1   4  22       39.02       39.50      4.62 o
   2   4  22       35.77       35.48      5.65 o
   3   4  22      169.57      168.40     13.82 o
   4   4  22      209.98      206.04     12.57 o
   5   4  22        1.85        0.01      5.46 o
   6   4  22       23.33       22.08      6.79 o
   1   5  22       40.47       40.21      5.02 o
   2   5  22        8.17        9.99      4.67 o
   3   5  22      107.89      105.14      9.54 o
   4   5  22       85.44       88.56     10.33 o
   5   5  22       61.78       66.69      9.24 o
   0   6  22      125.22      110.01      9.01 o
   1   6  22      288.99      274.40     10.19 o
   2   6  22        9.63        8.95      4.74 o
   3   6  22       56.44       61.74      9.77 o
   4   6  22        0.51        1.73      7.38 o
   5   6  22       64.08       50.42     10.70 o
   1   7  22       22.85       29.14      5.65 o
   2   7  22        8.86       17.53      5.15 o
   3   7  22       25.69       32.43      6.91 o
   4   7  22       58.73       49.91      7.86 o
   0   8  22       69.82       82.30     10.00 o
   1   8  22      102.88      100.32      7.65 o
   2   8  22        0.95       -4.48      4.34 o
   3   8  22        4.59        2.17      5.55 o
   1   9  22       20.77       18.99      5.19 o
   2   9  22        1.14        2.58      4.49 o
   1   1  23       97.16       82.60      9.32 o
   2   1  23      263.90      244.49     17.15 o
   3   1  23       52.75       45.14      6.85 o
   4   1  23       14.32       16.61      5.81 o
   5   1  23       28.88       25.80      5.45 o
   6   1  23      200.82      223.82     10.92 o
   0   2  23      365.88      360.76     16.72 o
   1   2  23      293.31      275.47      9.95 o
   2   2  23      174.78      162.73     10.52 o
   3   2  23      117.98      120.16      9.55 o
   4   2  23      172.06      179.21     21.00 o
   5   2  23      122.49      134.95      9.20 o
   6   2  23        9.00        7.60      5.17 o
   1   3  23       26.98       27.29      4.74 o
   2   3  23       61.65       73.98      9.39 o
   3   3  23        8.89        8.89      5.71 o
   4   3  23      106.00      112.19      9.70 o
   5   3  23       40.38       42.61      7.13 o
   6   3  23       17.32       22.48      6.02 o
   0   4  23       86.33       82.96      7.98 o
   1   4  23       43.15       43.93      5.66 o
   2   4  23        2.16        1.36      4.21 o
   3   4  23       15.57        6.04      5.75 o
   4   4  23       25.96       44.82      7.80 o
   5   4  23       36.85       31.25      6.71 o
   1   5  23      122.10      116.30      8.59 o
   2   5  23        0.14        1.05      4.31 o
   3   5  23       21.03       19.33      7.03 o
   4   5  23        1.02        0.03      5.93 o
   5   5  23        9.45        1.48      7.75 o
   0   6  23      699.67      685.58     18.58 o
   1   6  23        0.90        1.83      3.78 o
   2   6  23       34.38       32.42      5.77 o
   3   6  23       15.82       25.17      6.95 o
   4   6  23        1.13       -0.53      7.75 o
   5   6  23       12.93       22.73      9.18 o
   1   7  23        0.01       -6.24      4.16 o
   2   7  23      467.78      439.17     25.35 o
   3   7  23      195.45      165.58     16.79 o
   4   7  23        3.83        6.67      5.98 o
   0   8  23      111.93      128.60     12.39 o
   1   8  23        0.83       -3.31      5.92 o
   2   8  23      136.98      152.93      9.44 o
   3   8  23       42.29       39.30      7.24 o
   1   9  23       44.54       51.46      6.43 o
   0   0  24       95.39       51.56     12.76 o
   1   0  24     1017.15      947.26     28.05 o
   2   0  24        4.37       -5.01      8.76 o
   3   0  24      151.98      129.40     18.52 o
   4   0  24       24.71       15.02     11.01 o
   5   0  24      122.73      120.35     10.81 o
   6   0  24        3.64       -5.19      8.16 o
   1   1  24     1110.82     1069.39     22.29 o
   2   1  24       37.75       34.64     15.39 o
   3   1  24       88.26       84.59      8.31 o
   4   1  24        2.11       -4.37      5.15 o
   5   1  24       13.86        9.08      5.06 o
   6   1  24        2.69        4.89      6.32 o
   0   2  24        5.51       -1.04      5.57 o
   1   2  24        5.09        7.94      4.29 o
   2   2  24        6.43        2.84      5.02 o
   3   2  24       13.41       17.66      5.97 o
   4   2  24        0.61       -4.28      5.30 o
   5   2  24       27.22       24.06      6.19 o
   6   2  24        6.84       29.12     19.95 o
   1   3  24       14.24       21.13      4.45 o
   2   3  24      132.56      124.14      9.36 o
   3   3  24      134.12      154.80     10.92 o
   4   3  24       10.92       -2.00      6.08 o
   5   3  24       73.07       71.92     14.55 o
   0   4  24       98.83      110.26      9.41 o
   1   4  24      124.30      120.41      7.41 o
   2   4  24       90.95       87.00      7.35 o
   3   4  24       69.80       65.39      8.42 o
   4   4  24        0.81       -3.51      5.56 o
   5   4  24       54.31       50.54      7.37 o
   1   5  24      111.59      103.55      7.12 o
   2   5  24       88.45       69.99      7.23 o
   3   5  24        4.69       -3.26      4.62 o
   4   5  24       85.54       78.10      9.39 o
   5   5  24        3.20        4.74      8.47 o
   0   6  24      502.16      478.46     16.10 o
   1   6  24      110.66      119.69      7.02 o
   2   6  24       41.08       50.20      6.63 o
   3   6  24       11.85       16.34      6.35 o
   4   6  24       30.93       36.68      9.74 o
   1   7  24        1.49        1.57      4.73 o
   2   7  24       88.28       99.05      9.28 o
   3   7  24       24.73       32.66      7.51 o
   0   8  24       26.01       36.23      8.66 o
   1   8  24        1.07       -6.70      4.47 o
   2   8  24        0.70       -2.42      6.27 o
   1   1  25       75.91       61.48      6.72 o
   2   1  25      234.78      211.78     20.15 o
   3   1  25       26.37       29.58      8.52 o
   4   1  25        5.17       -3.42      5.86 o
   5   1  25        0.88       -1.73      5.58 o
   0   2  25     1221.22     1099.03     30.88 o
   1   2  25        4.96        5.38      4.43 o
   2   2  25        1.46        1.39      4.36 o
   3   2  25       35.44       24.21      8.54 o
   4   2  25      177.25      187.33     15.72 o
   5   2  25        4.43       11.37      6.74 o
   1   3  25       17.67       17.00      4.40 o
   2   3  25      107.32      113.75      8.30 o
   3   3  25      175.45      182.05     11.94 o
   4   3  25       44.01       30.88      7.38 o
   5   3  25        2.40        1.85      6.26 o
   0   4  25        0.15       -0.40      4.59 o
   1   4  25       98.62      100.69      7.15 o
   2   4  25       62.98       66.07      6.92 o
   3   4  25      144.76      149.98     11.34 o
   4   4  25       37.02       39.68      7.83 o
   5   4  25       55.60       51.81      8.93 o
   1   5  25       10.22       12.65      4.54 o
   2   5  25      163.69      173.25     10.12 o
   3   5  25        0.97        4.92      4.64 o
   4   5  25        0.07       -0.80      6.01 o
   0   6  25      310.30      310.26     13.95 o
   1   6  25      116.71      123.78      7.29 o
   2   6  25       11.53        4.68      6.47 o
   3   6  25       30.42       42.91      7.71 o
   4   6  25      105.01      124.30     19.33 o
   1   7  25       88.17      104.39      8.54 o
   2   7  25       24.98       31.60      7.19 o
   3   7  25       64.12       84.89     11.34 o
   0   8  25       32.97       44.36     12.39 o
   1   8  25       14.36       21.68      5.72 o
   0   0  26       57.64       83.60     15.02 o
   1   0  26        0.37       -7.38      4.92 o
   2   0  26       13.84        3.75      9.26 o
   3   0  26        0.65        1.00      9.26 o
   4   0  26        0.31      -10.76     10.01 o
   5   0  26       17.90       28.53     14.02 o
   1   1  26       78.96       47.51      6.30 o
   2   1  26        5.00        5.67      5.43 o
   3   1  26      175.09      184.03     16.00 o
   4   1  26        4.08        1.63      5.69 o
   5   1  26        0.31       -2.17      5.72 o
   0   2  26      309.05      311.29     16.81 o
   1   2  26      180.57      171.49     10.19 o
   2   2  26        7.64        3.80      5.24 o
   3   2  26        5.01        6.88      6.40 o
   4   2  26      133.40      156.91     11.59 o
   5   2  26        2.56       -8.28      6.25 o
   1   3  26        0.87        1.14      4.29 o
   2   3  26      729.47      674.90     27.71 o
   3   3  26      104.91       93.49      9.70 o
   4   3  26       18.76       14.12      6.66 o
   5   3  26       59.37       58.47      8.82 o
   0   4  26       81.24       66.45     10.15 o
   1   4  26       14.86       19.90      4.89 o
   2   4  26       22.44       27.17      5.79 o
   3   4  26      126.63      152.43     13.80 o
   4   4  26        0.14        3.79      6.36 o
   1   5  26        5.15        0.75      4.26 o
   2   5  26       46.68       47.05      6.72 o
   3   5  26       62.14       59.67      7.34 o
   4   5  26      126.61      122.60     13.61 o
   0   6  26       25.66       24.64      8.17 o
   1   6  26       47.13       38.51      6.52 o
   2   6  26       11.90        3.19      6.21 o
   3   6  26       16.13       16.61      7.40 o
   1   7  26        8.28       14.54      5.79 o
   2   7  26        0.36        3.58      6.04 o
   1   1  27      128.22      123.88      9.08 o
   2   1  27        2.93        1.10      5.70 o
   3   1  27       25.38       42.41      9.84 o
   4   1  27       27.96       24.49     14.27 o
   5   1  27        3.43        3.67      7.53 o
   0   2  27       91.43       61.20      9.97 o
   1   2  27       82.25       90.72      8.02 o
   2   2  27        4.35        6.12      5.81 o
   3   2  27      116.02      136.56     20.98 o
   4   2  27       18.23       14.89      6.78 o
   1   3  27      274.15      278.46     14.23 o
   2   3  27        3.50       10.68      5.59 o
   3   3  27        9.57       21.55      7.20 o
   4   3  27        0.39       -3.97      7.54 o
   0   4  27      270.60      251.38     17.43 o
   1   4  27      172.62      176.47      9.36 o
   2   4  27       15.70       15.98      7.97 o
   3   4  27       24.66       21.99      6.06 o
   4   4  27       16.38       14.80      7.35 o
   1   5  27       99.61      102.73     12.28 o
   2   5  27        8.21        7.25      5.37 o
   3   5  27        0.72        0.02      4.99 o
   0   6  27      106.58      129.63     16.39 o
   1   6  27        6.17        2.36      6.87 o
   2   6  27       38.08       28.71      7.46 o
   3   6  27       38.03       37.95      9.71 o
   1   7  27      131.20      151.30     11.74 o
   0   0  28      191.46      169.45     21.53 o
   1   0  28      116.04       92.75     12.28 o
   2   0  28       47.85       45.44     15.89 o
   3   0  28        8.03       22.53     12.51 o
   4   0  28      105.14       90.86     19.02 o
   1   1  28      168.94      168.27     10.65 o
   2   1  28      514.18      475.25     15.58 o
   3   1  28        8.76       17.74      8.75 o
   4   1  28        3.31       -8.09      7.17 o
   0   2  28      774.09      666.07     40.30 o
   1   2  28        0.06        4.93      5.13 o
   2   2  28       10.80       11.73      6.15 o
   3   2  28        0.15        9.56      8.23 o
   4   2  28      136.89      177.79     12.48 o
   1   3  28       84.60       82.40      8.45 o
   2   3  28       98.10      113.67     14.56 o
   3   3  28        1.36        0.44      5.01 o
   4   3  28       25.17       20.22      9.72 o
   0   4  28       33.64       47.71     10.05 o
   1   4  28        0.06        2.68      4.33 o
   2   4  28        0.17        0.48      4.72 o
   3   4  28        0.03       -4.20      4.99 o
   1   5  28      108.01      108.01      8.67 o
   2   5  28        0.01        4.34      5.48 o
   3   5  28        0.69        4.89      6.33 o
   0   6  28      127.16      154.98     16.39 o
   1   6  28      210.24      235.22     17.89 o
   2   6  28        9.18        9.57      6.64 o
   1   1  29        0.10        2.07      5.11 o
   2   1  29       93.99       93.00      8.70 o
   3   1  29        1.87        3.09      9.26 o
   4   1  29       16.09       15.26      9.38 o
   0   2  29        3.57       21.63      8.41 o
   1   2  29       96.06      117.17     11.16 o
   2   2  29        3.26       -5.23      4.95 o
   3   2  29       29.67       25.64      7.51 o
   1   3  29       71.58       73.00      7.98 o
   2   3  29        3.26        2.62      9.39 o
   3   3  29       88.25       81.31      8.40 o
   0   4  29        0.01        9.90      7.86 o
   1   4  29      117.51      100.03      9.00 o
   2   4  29        0.33       -2.54      4.39 o
   3   4  29      102.75      119.85      9.52 o
   1   5  29      203.48      260.11     11.66 o
   2   5  29       12.34        8.32      5.78 o
   0   6  29        6.52        3.50     10.51 o
   0   0  30     1217.77     1117.81     48.81 o
   1   0  30        8.30        2.56      7.86 o
   2   0  30        0.02        2.65      7.51 o
   3   0  30        2.22       19.27     14.52 o
   1   1  30       16.44       12.54      5.88 o
   2   1  30      400.13      391.17     14.92 o
   3   1  30       36.97       53.24     11.57 o
   0   2  30      224.60      234.51     18.12 o
   1   2  30        8.44        0.59      6.95 o
   2   2  30       13.83       15.75      6.00 o
   3   2  30        2.68       -7.31      6.24 o
   1   3  30       34.35       47.62      7.24 o
   2   3  30       50.64       53.38      7.65 o
   0   4  30       94.18       80.64     22.03 o
   1   4  30       57.55       78.01      8.50 o
   2   4  30       16.74       16.61      5.92 o
   1   1  31       17.48       17.77      6.16 o
   2   1  31        2.66       17.28      6.53 o
   0   2  31       10.54       14.54     10.14 o
   1   2  31        0.54        0.97      5.63 o
   2   2  31        4.08        6.00      5.85 o
   1   3  31      154.82      178.91     12.04 o
   0   4  31      137.83      172.81     16.74 o
   0   0  32      496.13      558.15     36.54 o
   1   0  32       15.61        3.94      8.67 o
   1   1  32       11.54       11.25      6.21 o
   0   2  32      305.73      357.26     32.41 o
   1   2  32       23.96       37.49      7.57 o
 
